# Supplementary material for: 1-(3-Meth­oxy­phen­yl)-2-(phenyl­sulfon­yl)ethan-1-one
Source: Acta Crystallogr Sect E Struct Rep Online. 2012 Jul 28;68(Pt 8):o2562. doi: 10.1107/S1600536812032795 (PMC3415004; doi:10.1107/S1600536812032795)
Supplement: Supplementary file 2 [file e-68-o2562-Isup2.hkl]

# 
# h,k,l, Fc-squared, Fo-squared, sigma(Fo-squared) and status flag 
# 
data_I
_shelx_title ' A in P-1' 
_shelx_refln_list_code          4 
_shelx_F_calc_maximum      122.79 
_exptl_crystal_F_000       304.00 
_reflns_d_resolution_high  0.8255 
 
loop_ 
 _symmetry_equiv_pos_as_xyz 
 'x, y, z' 
 '-x, -y, -z' 
 
_cell_length_a     7.1290 
_cell_length_b     9.6101 
_cell_length_c    10.6999 
_cell_angle_alpha 101.787 
_cell_angle_beta  102.550 
_cell_angle_gamma  95.879 
 
_shelx_F_squared_multiplier     1.000 
 
loop_ 
 _refln_index_h 
 _refln_index_k 
 _refln_index_l 
 _refln_F_squared_calc 
 _refln_F_squared_meas 
 _refln_F_squared_sigma 
 _refln_observed_status 
   1   0   0      512.53      487.32      3.43 o 
   2   0   0    15077.69    14140.94     66.71 o 
   3   0   0       25.09       26.04      1.42 o 
   4   0   0     2042.54     2176.38     24.32 o 
   5   0   0        3.63        2.78      0.96 o 
   6   0   0      509.73      475.43      7.61 o 
   7   0   0        6.54        5.60      1.78 o 
   8   0   0       37.59       32.27      5.87 o 
  -8   1   0       57.36       57.50      7.02 o 
  -7   1   0        7.64        7.46      1.39 o 
  -6   1   0      296.00      288.34      5.86 o 
  -5   1   0       26.78       26.25      2.03 o 
  -4   1   0      674.59      661.13      7.23 o 
  -3   1   0      220.53      256.53      3.86 o 
  -2   1   0     2745.20     2864.92     14.39 o 
  -1   1   0     1934.19     1939.58     10.77 o 
   0   1   0     1177.27     1210.85     11.22 o 
   1   1   0       96.58       95.33      1.13 o 
   2   1   0     2395.53     2563.69     21.56 o 
   3   1   0       43.76       40.39      1.60 o 
   4   1   0      132.26      138.56      3.31 o 
   5   1   0      234.57      219.38      4.72 o 
   6   1   0        3.10        2.86      1.17 o 
   7   1   0        0.40        2.42      1.07 o 
   8   1   0        3.46        3.97      2.96 o 
  -8   2   0        5.16        5.86      1.44 o 
  -7   2   0        5.37        6.48      1.53 o 
  -6   2   0        5.31        7.34      1.26 o 
  -5   2   0       80.14       80.13      3.34 o 
  -4   2   0      427.66      483.04      6.85 o 
  -3   2   0      656.11      683.65      6.36 o 
  -2   2   0       63.37       70.93      1.71 o 
  -1   2   0     1786.49     1786.50     10.37 o 
   0   2   0        5.24        2.80      0.60 o 
   1   2   0     5057.77     5163.64     22.78 o 
   2   2   0       91.18      110.79      1.96 o 
   3   2   0      893.60      926.49      7.45 o 
   4   2   0       87.46       81.30      2.52 o 
   5   2   0        0.03        0.33      0.68 o 
   6   2   0        0.93        1.82      1.07 o 
   7   2   0       15.86       18.05      2.41 o 
  -8   3   0        0.41       -1.59      1.17 o 
  -7   3   0       18.66       19.97      2.49 o 
  -6   3   0       42.58       42.48      2.57 o 
  -5   3   0       38.27       42.69      3.29 o 
  -4   3   0       41.26       43.57      2.62 o 
  -3   3   0       86.68       95.17      2.38 o 
  -2   3   0      174.06      192.01      2.71 o 
  -1   3   0       15.37       14.32      0.83 o 
   0   3   0      596.20      570.20      4.90 o 
   1   3   0      424.59      477.15      4.29 o 
   2   3   0     2410.35     2549.24     16.96 o 
   3   3   0        0.09        0.42      0.45 o 
   4   3   0      191.65      181.04      4.02 o 
   5   3   0        4.40        3.74      1.40 o 
   6   3   0      104.06       99.46      6.59 o 
   7   3   0        0.02       -1.24      1.58 o 
  -8   4   0       23.87       27.24      3.67 o 
  -7   4   0        5.12        4.08      1.12 o 
  -6   4   0       41.01       51.90      3.40 o 
  -5   4   0        2.73        4.01      1.07 o 
  -4   4   0      386.59      396.81      5.49 o 
  -3   4   0       76.91       92.43      2.28 o 
  -2   4   0      581.65      610.84      7.79 o 
  -1   4   0        2.25        5.82      0.69 o 
   0   4   0      365.42      373.70      4.45 o 
   1   4   0       84.65       63.33      2.60 o 
   2   4   0      322.32      317.67      6.12 o 
   3   4   0       21.89       31.08      2.57 o 
   4   4   0       59.29       62.52      3.44 o 
   5   4   0        1.62        3.02      1.30 o 
   6   4   0        0.44        1.49      1.37 o 
   7   4   0        5.19        7.81      1.64 o 
  -8   5   0        4.86        4.25      2.68 o 
  -7   5   0        0.25        1.70      1.01 o 
  -6   5   0        0.52        1.26      0.98 o 
  -5   5   0        0.11        0.49      1.15 o 
  -4   5   0       21.39       26.84      2.61 o 
  -3   5   0       21.21       27.50      2.43 o 
  -2   5   0        8.14        9.26      1.60 o 
  -1   5   0     1017.42     1214.46      8.94 o 
   0   5   0        0.15        0.19      0.48 o 
   1   5   0       62.85       72.86      2.12 o 
   2   5   0        0.70        3.42      1.34 o 
   3   5   0        6.51        7.82      1.71 o 
   4   5   0       26.24       25.37      3.23 o 
   5   5   0       20.77       16.22      2.41 o 
   6   5   0       25.60       28.78      3.17 o 
  -7   6   0        1.48       -0.07      0.95 o 
  -6   6   0        2.54        2.29      1.13 o 
  -5   6   0       21.08       27.89      2.90 o 
  -4   6   0      180.05      162.60      6.44 o 
  -3   6   0        0.17        0.19      1.10 o 
  -2   6   0        5.79        7.81      0.89 o 
  -1   6   0        9.32       10.75      1.19 o 
   0   6   0        5.77        4.64      0.87 o 
   1   6   0       29.91       28.95      1.56 o 
   2   6   0       63.47       62.82      3.53 o 
   3   6   0       12.94        8.50      1.87 o 
   4   6   0        0.03       -1.46      1.30 o 
   5   6   0        3.47        3.79      1.50 o 
   6   6   0        8.85        9.99      1.92 o 
  -7   7   0        4.52        5.20      1.50 o 
  -6   7   0       41.23       44.16      3.81 o 
  -5   7   0      144.50      138.81      5.35 o 
  -4   7   0       41.26       41.55      3.40 o 
  -3   7   0       40.87       39.73      3.18 o 
  -2   7   0      123.96      111.69      4.43 o 
  -1   7   0        5.33        6.45      1.07 o 
   0   7   0       58.40       50.40      2.37 o 
   1   7   0      249.70      232.27      6.28 o 
   2   7   0        0.70        0.65      1.25 o 
   3   7   0       17.60       17.71      2.52 o 
   4   7   0       11.90        9.44      2.04 o 
   5   7   0       25.14       21.90      2.87 o 
  -6   8   0        0.09        1.42      1.03 o 
  -5   8   0       73.77       72.65      4.21 o 
  -4   8   0        8.01        7.05      1.75 o 
  -3   8   0      234.60      223.81      6.66 o 
  -2   8   0        2.77        2.50      1.43 o 
  -1   8   0      157.50      137.37      4.97 o 
   0   8   0      174.52      160.93      4.21 o 
   1   8   0        9.07       13.38      2.24 o 
   2   8   0        3.32        3.08      1.43 o 
   3   8   0       31.18       35.92      4.63 o 
   4   8   0        4.08        2.01      1.78 o 
   5   8   0        2.73        4.05      1.31 o 
  -6   9   0        6.82        8.15      2.93 o 
  -5   9   0       30.65       28.26      3.12 o 
  -4   9   0       19.78       19.65      2.68 o 
  -3   9   0      164.66      152.71      5.85 o 
  -2   9   0       69.44       66.67      6.07 o 
  -1   9   0       57.87       52.66      3.51 o 
   0   9   0        2.96       -0.71      1.85 o 
   1   9   0       46.19       42.72      3.59 o 
   2   9   0        9.54        9.80      2.06 o 
   3   9   0        2.54        2.08      1.35 o 
   4   9   0        0.07       -0.56      2.41 o 
  -5  10   0        0.01        1.71      0.93 o 
  -4  10   0       29.98       31.10      6.54 o 
  -3  10   0       46.06       43.62      5.30 o 
  -2  10   0       19.80       22.23      2.73 o 
  -1  10   0       15.59       14.88      3.28 o 
   0  10   0       10.05        9.58      2.75 o 
   1  10   0       28.28       38.12      4.83 o 
   2  10   0        1.94        6.27      1.92 o 
  -3  11   0       20.11       27.15      3.06 o 
  -2  11   0        6.09       10.42      2.36 o 
  -1  11   0       39.35       49.49      5.53 o 
   0  11   0        0.04        2.10      1.34 o 
  -1 -11   1        3.33        6.14      1.80 o 
   0 -11   1        4.31       11.14      5.47 o 
   1 -11   1       40.57       50.76      5.50 o 
   2 -11   1        2.74        1.79      2.65 o 
   3 -11   1       23.48       25.89      3.86 o 
  -3 -10   1       39.07       43.59      4.05 o 
  -2 -10   1        7.01        8.71      2.07 o 
  -1 -10   1       11.86       10.63      2.78 o 
   0 -10   1       11.23       11.65      3.05 o 
   1 -10   1        0.00       -0.73      2.31 o 
   2 -10   1       32.52       33.48      3.33 o 
   3 -10   1       13.29       13.32      2.74 o 
   4 -10   1       39.43       37.05      3.65 o 
   5 -10   1        0.68        1.40      1.27 o 
  -4  -9   1       45.59       47.17      4.16 o 
  -3  -9   1        8.46        8.59      1.92 o 
  -2  -9   1       86.45       86.86      4.65 o 
  -1  -9   1       24.85       27.38      3.43 o 
   0  -9   1       16.68       20.70      3.76 o 
   1  -9   1       17.50       18.14      2.44 o 
   2  -9   1       70.89       58.34      3.85 o 
   3  -9   1       10.29       12.90      2.21 o 
   4  -9   1       10.13       11.53      2.40 o 
   5  -9   1        0.59        2.19      1.49 o 
   6  -9   1        0.24       -1.41      0.94 o 
  -5  -8   1        0.06        0.35      1.02 o 
  -4  -8   1        7.73       12.11      2.56 o 
  -3  -8   1        7.01        7.61      2.56 o 
  -2  -8   1        1.30        0.88      1.24 o 
  -1  -8   1       53.10       52.87      3.59 o 
   0  -8   1       31.29       35.81      2.20 o 
   1  -8   1        3.78        6.02      1.85 o 
   2  -8   1       48.90       38.56      3.29 o 
   3  -8   1       44.59       43.93      3.56 o 
   4  -8   1       18.93       18.43      2.59 o 
   5  -8   1       24.88       25.48      3.02 o 
   6  -8   1       15.13       20.08      2.63 o 
  -6  -7   1        7.69        5.29      2.92 o 
  -5  -7   1       30.90       33.99      3.60 o 
  -4  -7   1        1.23        1.84      1.33 o 
  -3  -7   1       76.26       72.52      4.11 o 
  -2  -7   1       13.36        9.19      1.98 o 
  -1  -7   1      486.35      470.22      7.28 o 
   0  -7   1        0.69        2.34      0.89 o 
   1  -7   1       11.49       11.56      1.48 o 
   2  -7   1        1.38        2.30      1.28 o 
   3  -7   1       11.31       12.39      2.09 o 
   4  -7   1        3.02        2.07      1.31 o 
   5  -7   1       65.91       61.76      4.21 o 
   6  -7   1       12.45       10.92      2.06 o 
   7  -7   1        0.97        1.56      1.44 o 
  -6  -6   1       16.80       20.73      2.83 o 
  -5  -6   1        0.00       -0.55      1.08 o 
  -4  -6   1       13.15       12.87      2.27 o 
  -3  -6   1       10.25       14.65      2.24 o 
  -2  -6   1      216.56      196.26      5.67 o 
  -1  -6   1       22.34       22.59      2.34 o 
   0  -6   1       29.91       31.91      1.70 o 
   1  -6   1       23.84       27.49      2.56 o 
   2  -6   1        4.07        3.10      1.25 o 
   3  -6   1       25.89       26.30      2.59 o 
   4  -6   1      299.87      276.81      6.95 o 
   5  -6   1      128.09      128.62      5.02 o 
   6  -6   1        4.87        4.09      1.39 o 
   7  -6   1       13.18       16.68      2.28 o 
  -7  -5   1       10.63       13.28      2.13 o 
  -6  -5   1       25.63       23.37      2.87 o 
  -5  -5   1       24.25       23.83      2.93 o 
  -4  -5   1       44.84       43.33      3.42 o 
  -3  -5   1      395.12      399.75      9.14 o 
  -2  -5   1      138.09      140.55      4.49 o 
  -1  -5   1      754.01      800.62      9.61 o 
   0  -5   1      173.21      184.41      3.44 o 
   1  -5   1       15.55       19.32      1.94 o 
   2  -5   1      102.58      113.25      3.78 o 
   3  -5   1       72.16       65.60      3.56 o 
   4  -5   1        0.01       -0.06      1.06 o 
   5  -5   1        0.04       -1.20      0.80 o 
   6  -5   1       20.17       14.72      2.21 o 
   7  -5   1        2.82        2.21      1.28 o 
  -7  -4   1       33.04       33.29      3.43 o 
  -6  -4   1        9.56       10.20      1.99 o 
  -5  -4   1       21.53       17.63      2.45 o 
  -4  -4   1       16.70       15.48      2.18 o 
  -3  -4   1       47.48       45.51      2.91 o 
  -2  -4   1      106.24       99.12      3.51 o 
  -1  -4   1      429.82      434.71      4.49 o 
   0  -4   1       99.90      110.48      2.40 o 
   1  -4   1      680.12      716.05      6.06 o 
   2  -4   1        7.04        6.07      1.29 o 
   3  -4   1        0.16        0.46      0.66 o 
   4  -4   1        6.28        5.38      0.99 o 
   5  -4   1       34.81       29.29      2.05 o 
   6  -4   1        3.60        0.98      1.09 o 
   7  -4   1        7.29        2.65      1.09 o 
   8  -4   1        0.39        0.61      1.01 o 
  -7  -3   1       10.56       11.77      2.38 o 
  -6  -3   1        5.19        6.39      1.63 o 
  -5  -3   1      174.42      172.50      5.50 o 
  -4  -3   1       96.42       93.20      3.37 o 
  -3  -3   1        0.09        0.46      0.87 o 
  -2  -3   1     1274.00     1271.09     11.20 o 
  -1  -3   1      377.29      399.47      3.81 o 
   0  -3   1     1175.40     1206.01      8.16 o 
   1  -3   1      265.30      273.54      4.46 o 
   2  -3   1       52.89       63.72      1.14 o 
   3  -3   1       77.40       77.09      2.15 o 
   4  -3   1        4.64        3.91      0.91 o 
   5  -3   1        4.50        4.08      1.23 o 
   6  -3   1       17.33       15.35      1.66 o 
   7  -3   1       14.12       15.09      2.17 o 
   8  -3   1        2.19        3.58      2.02 o 
  -8  -2   1        0.19       -1.00      2.04 o 
  -7  -2   1       13.46       11.98      1.86 o 
  -6  -2   1       23.38       22.87      2.61 o 
  -5  -2   1       16.22       17.73      1.67 o 
  -4  -2   1        7.75        5.76      0.98 o 
  -3  -2   1      215.44      215.49      3.41 o 
  -2  -2   1      211.66      247.66      2.97 o 
  -1  -2   1     2063.55     2163.92     10.00 o 
   0  -2   1      150.49      156.67      2.26 o 
   1  -2   1     1239.13     1287.83      7.77 o 
   2  -2   1        0.28        1.03      0.47 o 
   3  -2   1      663.90      709.80      6.73 o 
   4  -2   1      183.03      200.89      4.08 o 
   5  -2   1      109.41      104.78      3.32 o 
   6  -2   1        2.77        3.07      0.94 o 
   7  -2   1        0.86        0.80      0.98 o 
   8  -2   1        0.02        2.19      0.79 o 
  -8  -1   1       23.72       24.72      3.36 o 
  -7  -1   1       37.61       38.09      3.31 o 
  -6  -1   1      121.65      113.43      4.13 o 
  -5  -1   1      242.88      240.44      4.88 o 
  -4  -1   1      311.54      297.72      4.74 o 
  -3  -1   1       94.72       83.77      2.19 o 
  -2  -1   1        0.39        1.04      0.47 o 
  -1  -1   1      405.78      429.95      3.59 o 
   0  -1   1      191.25      196.30      1.91 o 
   1  -1   1      537.21      569.02      5.78 o 
   2  -1   1      184.51      178.27      3.23 o 
   3  -1   1      240.30      288.08      4.18 o 
   4  -1   1       19.01       14.97      1.50 o 
   5  -1   1        0.86        1.58      0.96 o 
   6  -1   1        5.42        5.29      1.37 o 
   7  -1   1        1.30        2.69      0.84 o 
   8  -1   1        0.26        3.25      1.64 o 
  -8   0   1       11.56        7.48      1.84 o 
  -7   0   1        7.98        9.86      1.47 o 
  -6   0   1       25.67       21.92      2.03 o 
  -5   0   1       57.60       58.30      4.00 o 
  -4   0   1      795.72      826.51      7.92 o 
  -3   0   1       60.73       57.85      2.07 o 
  -2   0   1     2399.11     2581.94     11.69 o 
  -1   0   1       10.22       12.07      0.41 o 
   0   0   1      218.76      242.60      2.35 o 
   1   0   1     2350.97     2408.30     26.53 o 
   2   0   1      523.28      585.67      5.11 o 
   3   0   1     1184.66     1218.91     10.51 o 
   4   0   1       53.56       53.70      2.63 o 
   5   0   1      436.41      426.41      7.49 o 
   6   0   1        0.24        0.10      1.22 o 
   7   0   1       67.41       64.54      3.92 o 
   8   0   1       12.26       10.19      2.48 o 
  -8   1   1        9.96        6.76      1.53 o 
  -7   1   1        0.98        1.96      1.22 o 
  -6   1   1        0.27       -0.40      0.80 o 
  -5   1   1      113.51      109.37      3.30 o 
  -4   1   1       25.39       26.01      1.67 o 
  -3   1   1      137.37      128.56      2.68 o 
  -2   1   1      356.88      408.87      3.94 o 
  -1   1   1     7541.60     6905.83     80.48 o 
   0   1   1     1084.41     1124.98     10.55 o 
   1   1   1     4833.61     4822.65     34.21 o 
   2   1   1        6.26        5.78      0.73 o 
   3   1   1     1344.46     1415.90      9.90 o 
   4   1   1       55.81       62.66      2.29 o 
   5   1   1      917.10      910.31      9.71 o 
   6   1   1       83.29       79.08      3.13 o 
   7   1   1       70.57       63.42      3.99 o 
  -8   2   1        0.57        1.13      1.03 o 
  -7   2   1       28.50       24.35      2.28 o 
  -6   2   1       49.73       46.28      2.89 o 
  -5   2   1       40.04       41.38      2.27 o 
  -4   2   1       57.99       61.35      2.59 o 
  -3   2   1        0.15       -0.05      0.51 o 
  -2   2   1       15.05       17.56      1.12 o 
  -1   2   1       40.73       51.40      1.58 o 
   0   2   1      593.46      574.70      6.69 o 
   1   2   1      109.48      104.95      2.08 o 
   2   2   1      401.37      364.90      5.16 o 
   3   2   1        1.97        3.44      0.86 o 
   4   2   1      748.05      743.10      8.28 o 
   5   2   1      112.13      104.10      3.29 o 
   6   2   1       59.92       69.94      3.73 o 
   7   2   1        1.75        0.20      1.04 o 
  -8   3   1        0.00        1.48      0.99 o 
  -7   3   1        0.01        1.71      0.87 o 
  -6   3   1       27.35       31.51      2.31 o 
  -5   3   1        3.37        5.32      1.12 o 
  -4   3   1       62.73       70.47      2.41 o 
  -3   3   1      110.54      121.16      2.76 o 
  -2   3   1       20.45       22.55      1.34 o 
  -1   3   1        6.28        6.05      0.84 o 
   0   3   1       52.91       42.90      1.55 o 
   1   3   1      429.54      485.79      4.90 o 
   2   3   1      911.06      999.79      8.40 o 
   3   3   1       10.27        9.65      1.04 o 
   4   3   1       49.18       51.02      2.20 o 
   5   3   1       27.96       23.90      2.62 o 
   6   3   1       96.32      100.23      4.63 o 
   7   3   1       20.54       20.59      2.60 o 
  -8   4   1        0.09        2.02      2.11 o 
  -7   4   1       19.36       19.28      3.11 o 
  -6   4   1        1.86        0.83      1.02 o 
  -5   4   1       41.91       41.03      2.35 o 
  -4   4   1      128.07      133.73      3.67 o 
  -3   4   1      115.42      123.56      2.90 o 
  -2   4   1       24.57       24.18      1.37 o 
  -1   4   1       64.86       59.56      1.94 o 
   0   4   1       31.72       33.33      1.54 o 
   1   4   1      886.90      950.97      7.72 o 
   2   4   1        6.20        6.69      0.79 o 
   3   4   1      191.46      206.50      5.46 o 
   4   4   1        2.87        3.37      1.35 o 
   5   4   1      176.71      179.22      6.12 o 
   6   4   1        1.66        1.22      1.24 o 
   7   4   1       78.14       78.68      6.10 o 
  -8   5   1        4.23        3.72      1.73 o 
  -7   5   1       18.41       19.12      3.23 o 
  -6   5   1       30.50       29.86      2.88 o 
  -5   5   1      404.52      410.19     10.22 o 
  -4   5   1      285.23      278.74      4.75 o 
  -3   5   1      472.60      505.31      5.77 o 
  -2   5   1       53.98       53.26      1.93 o 
  -1   5   1      234.27      254.08      4.24 o 
   0   5   1        1.59        1.02      0.65 o 
   1   5   1      607.81      662.48      6.96 o 
   2   5   1       14.86       19.47      1.13 o 
   3   5   1      280.69      294.19      7.05 o 
   4   5   1        0.50        2.83      1.28 o 
   5   5   1       25.79       27.33      3.08 o 
   6   5   1       25.03       32.00      6.59 o 
  -7   6   1       12.01       14.29      2.80 o 
  -6   6   1       14.28       17.96      2.35 o 
  -5   6   1        1.13        2.28      1.21 o 
  -4   6   1       84.97       75.75      3.74 o 
  -3   6   1       21.71       22.19      2.44 o 
  -2   6   1       27.83       25.04      1.55 o 
  -1   6   1        0.35        0.15      0.62 o 
   0   6   1       45.26       39.82      2.37 o 
   1   6   1       61.68       51.48      2.18 o 
   2   6   1       17.77       21.32      2.52 o 
   3   6   1        0.00        0.44      1.59 o 
   4   6   1        0.23        1.04      1.29 o 
   5   6   1        2.64        5.10      3.43 o 
   6   6   1        0.95        1.15      1.02 o 
  -7   7   1        4.24        4.40      1.56 o 
  -6   7   1        8.81        8.81      2.63 o 
  -5   7   1       87.39       79.70      4.11 o 
  -4   7   1       28.90       32.60      3.08 o 
  -3   7   1      123.75      126.59      4.91 o 
  -2   7   1       88.61       86.02      3.93 o 
  -1   7   1       81.85       75.11      3.36 o 
   0   7   1        9.11       12.53      1.53 o 
   1   7   1       54.05       53.31      3.43 o 
   2   7   1       17.33       24.34      2.83 o 
   3   7   1        0.56        1.16      1.34 o 
   4   7   1       10.80       11.68      2.09 o 
   5   7   1        1.76        2.74      0.96 o 
  -6   8   1        0.53       -0.58      2.34 o 
  -5   8   1        6.85        8.29      1.69 o 
  -4   8   1       32.53       27.99      3.07 o 
  -3   8   1       99.42       96.32      7.69 o 
  -2   8   1      115.49      102.38      5.09 o 
  -1   8   1       51.37       54.65      3.42 o 
   0   8   1      333.82      320.20      7.52 o 
   1   8   1        0.01       -0.44      1.59 o 
   2   8   1      102.97       99.26      4.70 o 
   3   8   1       14.29       12.96      2.22 o 
   4   8   1       30.27       31.13      3.25 o 
  -6   9   1       34.04       34.25      7.00 o 
  -5   9   1       15.32       15.38      2.24 o 
  -4   9   1       97.51       92.77      4.69 o 
  -3   9   1        9.61        8.01      1.83 o 
  -2   9   1      206.28      184.55      6.30 o 
  -1   9   1       29.59       26.68      2.86 o 
   0   9   1      111.24      101.72      6.46 o 
   1   9   1       30.51       27.29      3.07 o 
   2   9   1      124.89      116.44      5.88 o 
   3   9   1       23.97       27.13      3.11 o 
  -4  10   1       31.83       30.09      3.21 o 
  -3  10   1       48.00       42.28      3.75 o 
  -2  10   1       44.79       50.74      3.97 o 
  -1  10   1       72.18       73.52      7.08 o 
   0  10   1        9.00       10.76      2.82 o 
   1  10   1       65.08       59.20      5.81 o 
   2  10   1        4.94        5.42      3.24 o 
  -2  11   1        5.95       11.84      4.03 o 
  -1  11   1       37.21       36.13      4.69 o 
   0  11   1        5.50       12.62      2.73 o 
  -1 -11   2        0.67        5.74      1.72 o 
   0 -11   2        1.37        5.99      1.79 o 
   1 -11   2        8.41       14.85      6.06 o 
   2 -11   2        0.04       -0.35      1.67 o 
   3 -11   2       13.67       13.25      1.86 o 
  -3 -10   2       22.62       31.93      3.52 o 
  -2 -10   2        0.60        4.33      2.04 o 
  -1 -10   2        4.46        6.87      3.34 o 
   0 -10   2       16.92       21.17      4.75 o 
   1 -10   2        7.35        6.24      2.47 o 
   2 -10   2        0.40        1.79      1.30 o 
   3 -10   2        3.34        3.11      1.37 o 
   4 -10   2        0.00       -0.52      1.01 o 
   5 -10   2        0.87        1.35      1.26 o 
  -4  -9   2       59.76       61.14      5.87 o 
  -3  -9   2       29.14       32.98      4.77 o 
  -2  -9   2       79.27       86.12      6.31 o 
  -1  -9   2        0.74        1.69      1.35 o 
   0  -9   2      130.76      123.12      6.99 o 
   1  -9   2       25.94       23.42      2.69 o 
   2  -9   2       80.48       79.45      4.18 o 
   3  -9   2       26.35       27.75      3.65 o 
   4  -9   2       23.30       20.61      2.69 o 
   5  -9   2        2.55        1.52      1.19 o 
  -5  -8   2       27.59       29.96      4.17 o 
  -4  -8   2        1.27        2.22      1.32 o 
  -3  -8   2       71.44       74.95      4.47 o 
  -2  -8   2       31.76       27.52      3.04 o 
  -1  -8   2       42.77       44.33      4.92 o 
   0  -8   2       23.91       21.88      1.93 o 
   1  -8   2        0.19        0.67      1.35 o 
   2  -8   2        3.08        2.75      1.34 o 
   3  -8   2        1.30        1.32      1.30 o 
   4  -8   2       13.15       12.92      2.27 o 
   5  -8   2        1.45        3.68      1.42 o 
   6  -8   2        2.85        2.65      1.12 o 
  -6  -7   2        0.99        0.18      1.67 o 
  -5  -7   2       14.13       17.74      2.69 o 
  -4  -7   2        8.45       10.60      2.11 o 
  -3  -7   2       66.41       68.56      4.12 o 
  -2  -7   2      104.54      105.23      4.56 o 
  -1  -7   2      145.15      135.77      4.03 o 
   0  -7   2      124.74      126.34      3.73 o 
   1  -7   2        2.08        3.35      0.91 o 
   2  -7   2       93.88       88.95      3.99 o 
   3  -7   2        0.34        0.78      1.49 o 
   4  -7   2       50.91       50.40      3.71 o 
   5  -7   2        0.01       -0.89      0.99 o 
   6  -7   2       14.81       19.36      2.56 o 
   7  -7   2       14.51       19.94      2.60 o 
  -6  -6   2       34.85       52.08      7.16 o 
  -5  -6   2       15.02       11.72      2.26 o 
  -4  -6   2      109.49      110.85      5.82 o 
  -3  -6   2       22.63       22.12      2.70 o 
  -2  -6   2      391.52      385.54      7.71 o 
  -1  -6   2       16.09       14.32      1.34 o 
   0  -6   2      211.32      187.85      3.77 o 
   1  -6   2        0.34        0.53      0.72 o 
   2  -6   2      120.76      128.10      4.36 o 
   3  -6   2        0.43       -0.05      1.02 o 
   4  -6   2      256.15      244.56      6.62 o 
   5  -6   2        9.11       11.31      2.03 o 
   6  -6   2        8.47        9.45      1.79 o 
   7  -6   2        1.03        1.66      1.00 o 
  -7  -5   2        1.19        0.19      2.01 o 
  -6  -5   2       40.69       36.81      3.47 o 
  -5  -5   2        0.08        0.57      1.22 o 
  -4  -5   2       13.20       11.93      2.17 o 
  -3  -5   2       45.41       46.59      5.83 o 
  -2  -5   2       79.50       70.91      4.21 o 
  -1  -5   2      846.71      854.37      8.50 o 
   0  -5   2        4.92        6.30      0.95 o 
   1  -5   2      251.07      255.65      4.74 o 
   2  -5   2      129.91      127.84      4.06 o 
   3  -5   2      301.11      292.37      6.37 o 
   4  -5   2       60.00       60.78      3.28 o 
   5  -5   2       18.79       17.53      2.32 o 
   6  -5   2        0.49        1.52      0.98 o 
   7  -5   2        6.11        3.49      1.55 o 
  -7  -4   2        7.15       12.55      2.03 o 
  -6  -4   2        4.78        6.64      1.61 o 
  -5  -4   2        0.16        0.18      1.13 o 
  -4  -4   2        0.48        0.04      1.08 o 
  -3  -4   2       76.94       77.10      3.39 o 
  -2  -4   2      844.54      913.30     10.15 o 
  -1  -4   2       43.56       34.86      1.49 o 
   0  -4   2      126.62      110.08      2.43 o 
   1  -4   2       38.30       34.50      1.42 o 
   2  -4   2      187.99      181.41      4.42 o 
   3  -4   2       15.95       17.57      1.12 o 
   4  -4   2      129.91      129.32      3.26 o 
   5  -4   2        8.56        6.92      1.27 o 
   6  -4   2        9.95       11.68      1.90 o 
   7  -4   2        0.37        0.48      0.78 o 
  -7  -3   2        0.84        1.40      1.56 o 
  -6  -3   2        5.38        5.97      1.55 o 
  -5  -3   2      296.62      284.36      8.24 o 
  -4  -3   2       33.25       34.52      1.67 o 
  -3  -3   2        0.12        1.17      0.49 o 
  -2  -3   2       87.94       75.78      2.08 o 
  -1  -3   2       27.04       23.41      1.26 o 
   0  -3   2      459.75      472.41      5.53 o 
   1  -3   2      144.07      141.57      2.38 o 
   2  -3   2       27.17       24.12      1.26 o 
   3  -3   2      595.40      616.87      6.42 o 
   4  -3   2       19.08       17.32      1.57 o 
   5  -3   2       16.82       16.84      1.75 o 
   6  -3   2       63.89       60.35      3.60 o 
   7  -3   2        3.15        5.08      1.13 o 
   8  -3   2        1.71        0.87      1.89 o 
  -8  -2   2        0.31        1.47      1.09 o 
  -7  -2   2        5.71       10.19      1.76 o 
  -6  -2   2      149.63      147.76      7.65 o 
  -5  -2   2       86.94       89.88      3.01 o 
  -4  -2   2       58.29       56.23      2.12 o 
  -3  -2   2       10.79        8.54      0.95 o 
  -2  -2   2       35.78       30.31      1.38 o 
  -1  -2   2      188.62      190.14      2.71 o 
   0  -2   2     2054.95     2168.67     14.52 o 
   1  -2   2      778.80      793.46      5.87 o 
   2  -2   2       34.29       34.18      1.37 o 
   3  -2   2       74.92       59.84      2.26 o 
   4  -2   2       80.44       80.07      3.02 o 
   5  -2   2       80.75       77.75      2.93 o 
   6  -2   2       13.45       15.81      1.71 o 
   7  -2   2        1.71        1.36      0.91 o 
   8  -2   2        2.15        7.48      2.04 o 
  -8  -1   2        4.85        4.74      1.47 o 
  -7  -1   2        4.88        5.65      1.76 o 
  -6  -1   2       38.70       35.57      2.38 o 
  -5  -1   2        2.30        2.76      0.90 o 
  -4  -1   2        2.50        4.33      0.87 o 
  -3  -1   2      226.22      242.05      3.66 o 
  -2  -1   2      279.19      262.32      3.26 o 
  -1  -1   2       12.18       13.13      0.87 o 
   0  -1   2     5742.30     5605.39     20.70 o 
   1  -1   2      834.84      875.50      5.81 o 
   2  -1   2      936.90      926.89      6.84 o 
   3  -1   2      406.18      430.81      5.30 o 
   4  -1   2      579.33      566.29      8.29 o 
   5  -1   2        4.48        4.79      1.17 o 
   6  -1   2       95.03       93.91      4.08 o 
   7  -1   2        0.00        1.86      1.47 o 
  -8   0   2       81.13       77.78      5.28 o 
  -7   0   2        0.13       -1.13      0.84 o 
  -6   0   2      321.73      316.16      6.03 o 
  -5   0   2       72.03       69.06      2.62 o 
  -4   0   2      195.79      169.23      3.47 o 
  -3   0   2     1207.18     1282.90     13.29 o 
  -2   0   2     1316.44     1298.52      8.90 o 
  -1   0   2      641.43      729.04      5.94 o 
   0   0   2     1513.79     1570.47     11.33 o 
   1   0   2     1201.27     1368.83     10.21 o 
   2   0   2      174.16      155.77      2.68 o 
   3   0   2        9.89        8.54      1.00 o 
   4   0   2       20.90       21.37      1.69 o 
   5   0   2      192.28      191.44      4.51 o 
   6   0   2        0.88        0.52      0.72 o 
   7   0   2        6.96        8.32      2.42 o 
  -8   1   2       13.97       15.76      2.24 o 
  -7   1   2        0.39       -1.00      0.86 o 
  -6   1   2       91.14       89.63      3.23 o 
  -5   1   2       31.54       30.94      2.02 o 
  -4   1   2      318.24      339.57      4.88 o 
  -3   1   2       79.86       75.86      1.99 o 
  -2   1   2       71.07       76.07      1.61 o 
  -1   1   2      442.70      419.60      9.51 o 
   0   1   2        0.00       -0.19      0.55 o 
   1   1   2      224.30      201.10      2.74 o 
   2   1   2       54.26       60.77      1.79 o 
   3   1   2      133.56      118.78      2.85 o 
   4   1   2      133.20      128.18      3.36 o 
   5   1   2      139.88      135.47      3.84 o 
   6   1   2       23.08       21.98      2.78 o 
   7   1   2       14.62       11.56      4.34 o 
  -8   2   2        5.29        3.46      1.93 o 
  -7   2   2       80.74       76.09      4.71 o 
  -6   2   2       43.93       40.87      2.48 o 
  -5   2   2      224.33      216.13      4.49 o 
  -4   2   2        2.64        2.49      0.72 o 
  -3   2   2      268.68      256.32      3.81 o 
  -2   2   2      177.41      196.25      3.04 o 
  -1   2   2     1724.46     1700.60      9.32 o 
   0   2   2       33.60       27.16      1.45 o 
   1   2   2     2047.18     2080.95     20.39 o 
   2   2   2       71.30       72.40      2.09 o 
   3   2   2       37.74       33.01      1.74 o 
   4   2   2      240.78      229.90      4.56 o 
   5   2   2       20.69       16.21      1.71 o 
   6   2   2       90.82       97.68      4.42 o 
   7   2   2        0.50        1.15      1.22 o 
  -8   3   2        9.23        7.83      1.86 o 
  -7   3   2        0.02        0.45      0.99 o 
  -6   3   2       82.85       83.37      3.19 o 
  -5   3   2        0.01       -0.92      0.69 o 
  -4   3   2      293.53      297.43      4.82 o 
  -3   3   2        5.22        3.92      0.88 o 
  -2   3   2      468.52      466.06      5.19 o 
  -1   3   2      588.93      645.92      5.95 o 
   0   3   2      269.81      262.33      3.82 o 
   1   3   2       12.10       14.69      1.22 o 
   2   3   2      184.18      194.50      3.61 o 
   3   3   2        5.74        8.27      1.20 o 
   4   3   2        6.71        8.63      1.31 o 
   5   3   2       24.65       28.57      2.80 o 
   6   3   2       22.31       19.26      3.24 o 
   7   3   2       18.84       23.64      3.65 o 
  -8   4   2       11.49       19.35      2.95 o 
  -7   4   2        3.92        6.29      1.79 o 
  -6   4   2       14.13       16.76      2.19 o 
  -5   4   2        2.48        2.91      1.02 o 
  -4   4   2      335.65      342.39      5.38 o 
  -3   4   2       18.44       18.80      1.55 o 
  -2   4   2       10.97        8.45      1.20 o 
  -1   4   2       81.00       97.80      2.64 o 
   0   4   2      213.69      226.06      3.99 o 
   1   4   2       94.40       97.33      2.68 o 
   2   4   2      194.06      193.82      3.84 o 
   3   4   2        9.86       12.17      1.40 o 
   4   4   2        0.70       -0.13      0.97 o 
   5   4   2       15.07       19.54      2.43 o 
   6   4   2        5.61        3.64      1.67 o 
  -8   5   2        3.17        2.58      2.18 o 
  -7   5   2        0.34        0.96      1.24 o 
  -6   5   2        3.32        4.40      1.74 o 
  -5   5   2      163.93      166.32      5.37 o 
  -4   5   2      278.40      291.79      5.18 o 
  -3   5   2        4.96        3.02      1.08 o 
  -2   5   2      190.47      188.32      3.90 o 
  -1   5   2        0.45        2.54      0.86 o 
   0   5   2      365.75      371.58      6.20 o 
   1   5   2      143.56      122.70      3.25 o 
   2   5   2      149.70      155.40      3.58 o 
   3   5   2       38.82       41.43      3.25 o 
   4   5   2       11.50       15.95      2.29 o 
   5   5   2       12.98       16.35      2.33 o 
   6   5   2       49.81       55.97      5.84 o 
  -7   6   2        1.21        3.91      2.01 o 
  -6   6   2       18.70       19.02      3.37 o 
  -5   6   2       48.28       40.16      3.32 o 
  -4   6   2       18.54       16.03      2.35 o 
  -3   6   2        0.06        0.20      0.74 o 
  -2   6   2       61.09       62.45      2.52 o 
  -1   6   2       32.69       33.22      2.11 o 
   0   6   2      258.32      238.89      4.81 o 
   1   6   2      230.94      216.65      4.55 o 
   2   6   2       19.63       21.00      2.59 o 
   3   6   2        2.49        2.70      1.26 o 
   4   6   2        4.48        6.29      1.75 o 
   5   6   2        4.26        2.23      1.38 o 
  -7   7   2        0.27       -0.14      1.17 o 
  -6   7   2        0.15        1.81      1.86 o 
  -5   7   2        4.36        1.72      1.10 o 
  -4   7   2        2.55        4.48      1.50 o 
  -3   7   2       33.84       39.61      3.29 o 
  -2   7   2        1.01        0.82      0.84 o 
  -1   7   2      134.73      130.90      3.89 o 
   0   7   2      267.35      260.96      5.46 o 
   1   7   2       11.70       10.86      2.15 o 
   2   7   2        1.55        2.05      1.54 o 
   3   7   2       17.12       21.45      2.75 o 
   4   7   2        2.25        1.82      1.17 o 
   5   7   2        2.52        2.77      1.52 o 
  -6   8   2        0.01        2.69      1.30 o 
  -5   8   2        9.34       12.57      2.04 o 
  -4   8   2        1.25       -0.03      1.10 o 
  -3   8   2      103.89       82.36      4.23 o 
  -2   8   2       58.57       55.90      3.66 o 
  -1   8   2        4.60        4.24      1.57 o 
   0   8   2       73.05       69.11      5.81 o 
   1   8   2       14.15       15.16      2.42 o 
   2   8   2       80.91       70.15      4.13 o 
   3   8   2        6.34        8.59      1.75 o 
   4   8   2        9.71       11.08      2.01 o 
  -5   9   2        0.26        0.86      0.97 o 
  -4   9   2        5.52       10.00      1.91 o 
  -3   9   2        5.58        4.31      1.34 o 
  -2   9   2        0.06        0.06      1.04 o 
  -1   9   2       12.07       13.53      4.80 o 
   0   9   2        3.30        4.92      2.45 o 
   1   9   2       80.97       74.48      4.34 o 
   2   9   2       18.89       29.30      3.22 o 
   3   9   2       53.36       55.17      4.38 o 
  -4  10   2        2.23        2.52      1.94 o 
  -3  10   2       12.20       15.65      2.29 o 
  -2  10   2       10.59       14.40      3.11 o 
  -1  10   2       46.16       53.76      5.73 o 
   0  10   2       12.21       14.61      3.06 o 
   1  10   2       44.92       52.41      5.49 o 
  -1 -11   3       13.69       17.58      3.43 o 
   0 -11   3        0.03       -1.07      1.18 o 
   1 -11   3       15.39       22.38      3.62 o 
   2 -11   3        5.95        7.67      2.00 o 
   3 -11   3       40.49       37.66      3.66 o 
  -3 -10   3        0.17        2.93      0.99 o 
  -2 -10   3       63.00       62.70      6.24 o 
  -1 -10   3       10.28        9.02      2.84 o 
   0 -10   3       16.56       18.85      4.12 o 
   1 -10   3        3.19        4.78      2.26 o 
   2 -10   3       87.61       92.38      4.69 o 
   3 -10   3        0.39        3.10      1.14 o 
   4 -10   3        6.52        6.73      1.60 o 
  -4  -9   3       11.83       16.50      2.41 o 
  -3  -9   3       37.34       38.57      4.62 o 
  -2  -9   3        0.01        0.19      1.11 o 
  -1  -9   3        8.95       16.22      6.37 o 
   0  -9   3       40.33       37.68      4.78 o 
   1  -9   3       59.99       63.56      3.85 o 
   2  -9   3        6.22        9.02      2.61 o 
   3  -9   3       26.70       25.90      3.86 o 
   4  -9   3        6.05        3.57      1.79 o 
   5  -9   3        7.27        9.95      2.36 o 
  -5  -8   3       98.18       95.49      5.10 o 
  -4  -8   3       35.49       34.03      3.46 o 
  -3  -8   3      276.36      272.34      7.74 o 
  -2  -8   3        7.55        5.00      1.66 o 
  -1  -8   3      819.92      840.20     12.28 o 
   0  -8   3      176.09      174.79      4.43 o 
   1  -8   3      416.30      380.22      8.29 o 
   2  -8   3       55.50       53.35      5.81 o 
   3  -8   3      307.98      290.33      9.61 o 
   4  -8   3       18.30       20.48      2.73 o 
   5  -8   3      176.04      169.59     11.89 o 
   6  -8   3        0.02        4.65      1.70 o 
  -6  -7   3        6.40        6.09      1.63 o 
  -5  -7   3       34.16       31.41      3.46 o 
  -4  -7   3        9.56       14.44      3.12 o 
  -3  -7   3      160.77      145.93      5.50 o 
  -2  -7   3      118.00      111.10      4.68 o 
  -1  -7   3       58.51       52.08      2.43 o 
   0  -7   3       12.26       13.31      1.63 o 
   1  -7   3        6.24        7.59      1.32 o 
   2  -7   3        9.08        8.17      1.78 o 
   3  -7   3       24.53       24.00      3.05 o 
   4  -7   3       45.45       47.87      3.75 o 
   5  -7   3        0.24        0.68      1.48 o 
   6  -7   3        4.33        4.83      1.90 o 
  -6  -6   3       27.38       30.54      3.31 o 
  -5  -6   3       21.70       18.47      3.01 o 
  -4  -6   3      126.18      124.42      5.21 o 
  -3  -6   3       40.71       42.69      3.33 o 
  -2  -6   3      281.34      266.26      4.32 o 
  -1  -6   3       72.35       78.19      2.73 o 
   0  -6   3       67.67       62.77      2.44 o 
   1  -6   3       35.11       29.86      1.77 o 
   2  -6   3       66.90       67.84      3.42 o 
   3  -6   3      143.14      134.25      5.89 o 
   4  -6   3       37.06       39.15      4.00 o 
   5  -6   3        1.11        1.06      1.42 o 
   6  -6   3        1.35        2.92      1.10 o 
   7  -6   3        0.57        1.23      1.42 o 
  -7  -5   3       16.16       14.57      2.64 o 
  -6  -5   3       55.52       49.09      3.99 o 
  -5  -5   3        7.92        9.75      2.44 o 
  -4  -5   3       61.25       50.99      4.43 o 
  -3  -5   3       35.69       32.25      2.79 o 
  -2  -5   3      206.38      204.72      3.67 o 
  -1  -5   3      416.68      409.97      7.07 o 
   0  -5   3        3.31        5.36      1.03 o 
   1  -5   3      244.62      227.88      3.69 o 
   2  -5   3      432.87      433.50      7.47 o 
   3  -5   3      136.96      128.90      3.06 o 
   4  -5   3       77.85       75.13      3.68 o 
   5  -5   3       41.82       41.66      4.38 o 
   6  -5   3        0.00       -0.33      0.86 o 
   7  -5   3        9.96       14.49      2.38 o 
  -7  -4   3       51.36       53.88      6.89 o 
  -6  -4   3        0.30       -0.62      0.90 o 
  -5  -4   3      135.50      117.88      4.78 o 
  -4  -4   3        2.46        1.71      1.18 o 
  -3  -4   3      653.37      674.32      6.72 o 
  -2  -4   3      523.00      555.58      6.60 o 
  -1  -4   3      841.63      905.95      7.56 o 
   0  -4   3       95.26       82.18      2.61 o 
   1  -4   3      123.84      136.68      2.80 o 
   2  -4   3       47.69       43.20      2.39 o 
   3  -4   3        7.94        9.45      1.10 o 
   4  -4   3      120.72      121.78      3.33 o 
   5  -4   3       19.22       18.39      1.78 o 
   6  -4   3        6.80       10.14      1.69 o 
   7  -4   3        2.98        2.26      2.69 o 
  -8  -3   3        0.05        0.77      1.84 o 
  -7  -3   3        0.86        0.69      1.14 o 
  -6  -3   3        5.61        4.72      1.47 o 
  -5  -3   3      209.92      207.28      6.26 o 
  -4  -3   3       16.77       19.87      2.02 o 
  -3  -3   3       55.34       54.11      2.03 o 
  -2  -3   3       28.93       21.40      1.40 o 
  -1  -3   3      202.89      229.32      3.52 o 
   0  -3   3      110.41       96.22      2.30 o 
   1  -3   3       61.35       65.38      1.94 o 
   2  -3   3       17.88       25.70      1.42 o 
   3  -3   3      516.14      541.89      6.84 o 
   4  -3   3       74.56       76.26      2.72 o 
   5  -3   3       40.06       47.14      2.56 o 
   6  -3   3        2.00        1.58      0.81 o 
   7  -3   3        2.00        3.58      1.68 o 
  -8  -2   3        0.59       -1.38      0.92 o 
  -7  -2   3        2.79        3.03      2.07 o 
  -6  -2   3      114.22      109.73      3.65 o 
  -5  -2   3       94.55       85.77      3.02 o 
  -4  -2   3       11.75       10.82      1.28 o 
  -3  -2   3        6.56        5.04      0.90 o 
  -2  -2   3       77.89       73.48      2.09 o 
  -1  -2   3        8.06       12.38      1.06 o 
   0  -2   3     3201.27     3343.95     15.89 o 
   1  -2   3      321.79      310.29      3.70 o 
   2  -2   3       35.79       37.96      1.56 o 
   3  -2   3        5.70        4.82      0.82 o 
   4  -2   3       55.79       53.73      2.27 o 
   5  -2   3      122.28      122.71      4.76 o 
   6  -2   3       16.41       18.72      2.34 o 
   7  -2   3        6.95        5.88      1.57 o 
  -8  -1   3        2.33        0.63      2.93 o 
  -7  -1   3       26.09       28.90      3.78 o 
  -6  -1   3       42.33       43.89      2.54 o 
  -5  -1   3       98.55      103.59      3.17 o 
  -4  -1   3        0.44       -0.07      0.67 o 
  -3  -1   3      229.66      198.63      3.69 o 
  -2  -1   3        9.97        6.77      0.87 o 
  -1  -1   3     6405.17     6464.27     38.47 o 
   0  -1   3     2958.25     3034.00     20.80 o 
   1  -1   3      707.26      732.07      4.47 o 
   2  -1   3        0.11        0.36      0.45 o 
   3  -1   3       27.60       27.33      1.51 o 
   4  -1   3      143.48      140.91      3.72 o 
   5  -1   3       11.78       10.24      1.35 o 
   6  -1   3       41.87       42.83      3.33 o 
   7  -1   3        0.22       -0.01      1.50 o 
  -8   0   3        7.66        5.82      1.80 o 
  -7   0   3        6.51        6.52      1.54 o 
  -6   0   3       76.42       81.45      3.89 o 
  -5   0   3       59.07       65.53      2.48 o 
  -4   0   3        2.44        6.35      1.24 o 
  -3   0   3       29.81       25.96      1.46 o 
  -2   0   3      117.06      104.47      2.92 o 
  -1   0   3     1250.35     1292.82      8.30 o 
   0   0   3        8.66        8.84      0.71 o 
   1   0   3      380.43      411.72      5.53 o 
   2   0   3      168.56      165.13      3.03 o 
   3   0   3       12.84       11.20      1.13 o 
   4   0   3       86.61       77.39      2.71 o 
   5   0   3      236.10      233.24      5.05 o 
   6   0   3        0.92        1.88      0.96 o 
   7   0   3        0.55        0.55      1.11 o 
  -8   1   3        2.41        6.47      1.64 o 
  -7   1   3       43.00       38.37      3.37 o 
  -6   1   3       25.18       28.85      2.85 o 
  -5   1   3       66.04       66.01      2.43 o 
  -4   1   3      453.65      501.61      7.85 o 
  -3   1   3      204.74      213.28      4.65 o 
  -2   1   3      110.12       96.93      2.93 o 
  -1   1   3      170.47      153.75      2.55 o 
   0   1   3     1666.35     1732.75      9.38 o 
   1   1   3        2.59        5.16      0.70 o 
   2   1   3     1180.24     1266.36      8.78 o 
   3   1   3       11.42       13.06      1.25 o 
   4   1   3       14.09       13.84      1.46 o 
   5   1   3       30.17       28.84      2.19 o 
   6   1   3        4.73        5.06      1.83 o 
   7   1   3        1.18        1.08      1.24 o 
  -8   2   3        2.97        2.84      0.98 o 
  -7   2   3       34.70       32.18      3.16 o 
  -6   2   3       39.75       39.73      3.26 o 
  -5   2   3       34.92       36.29      1.98 o 
  -4   2   3      163.10      166.93      3.35 o 
  -3   2   3      119.34      123.33      2.59 o 
  -2   2   3      359.00      348.49      4.23 o 
  -1   2   3      134.46      151.41      2.88 o 
   0   2   3      763.89      740.99      6.36 o 
   1   2   3      365.49      369.11      4.85 o 
   2   2   3      435.89      447.68      5.43 o 
   3   2   3       21.83       27.60      1.74 o 
   4   2   3       85.65       85.26      3.03 o 
   5   2   3       10.51        7.91      1.65 o 
   6   2   3       71.11       76.62      5.27 o 
   7   2   3        4.40        2.32      5.55 o 
  -8   3   3       12.30        7.09      2.04 o 
  -7   3   3        1.10        0.49      0.99 o 
  -6   3   3       62.56       62.67      3.73 o 
  -5   3   3        2.30        2.67      0.92 o 
  -4   3   3      283.79      287.23      4.75 o 
  -3   3   3        3.23        3.39      1.04 o 
  -2   3   3      281.73      277.01      4.25 o 
  -1   3   3      519.27      553.39      5.94 o 
   0   3   3      254.17      233.26      3.94 o 
   1   3   3      119.06      118.86      2.94 o 
   2   3   3        0.22        0.15      0.69 o 
   3   3   3        2.16        2.06      0.94 o 
   4   3   3        0.06       -0.93      1.60 o 
   5   3   3       60.06       64.35      5.44 o 
   6   3   3        2.85        4.31      1.81 o 
  -8   4   3        4.80        3.70      1.54 o 
  -7   4   3        2.62        2.78      1.78 o 
  -6   4   3        6.49        6.96      1.77 o 
  -5   4   3       81.46       86.95      3.16 o 
  -4   4   3        7.09        7.66      1.37 o 
  -3   4   3      204.89      219.98      4.27 o 
  -2   4   3      422.25      469.14      6.00 o 
  -1   4   3      176.72      159.93      3.59 o 
   0   4   3      232.12      236.34      4.35 o 
   1   4   3      501.42      477.89      6.27 o 
   2   4   3        0.56        0.30      0.83 o 
   3   4   3      109.52      104.61      4.18 o 
   4   4   3       33.78       33.50      3.29 o 
   5   4   3       12.35       16.59      3.07 o 
   6   4   3       22.15       24.05      3.68 o 
  -8   5   3       18.20       19.96      3.13 o 
  -7   5   3       14.12       13.92      2.84 o 
  -6   5   3       51.80       50.44      5.09 o 
  -5   5   3      184.05      184.35      6.25 o 
  -4   5   3        2.26        2.37      1.20 o 
  -3   5   3       14.10       15.35      1.66 o 
  -2   5   3       44.24       48.74      2.43 o 
  -1   5   3       48.86       43.57      2.27 o 
   0   5   3       56.97       55.01      2.49 o 
   1   5   3       17.82       17.75      1.73 o 
   2   5   3       62.55       63.08      2.73 o 
   3   5   3       44.43       39.65      3.36 o 
   4   5   3        1.18        4.40      1.29 o 
   5   5   3       12.07       16.64      3.16 o 
  -7   6   3        0.07       -1.44      0.96 o 
  -6   6   3       23.94       24.10      5.62 o 
  -5   6   3       40.30       37.95      3.15 o 
  -4   6   3       33.05       36.50      3.80 o 
  -3   6   3        8.03       10.77      1.60 o 
  -2   6   3       99.56       91.74      3.25 o 
  -1   6   3      202.44      212.11      4.81 o 
   0   6   3      373.05      363.54      6.27 o 
   1   6   3      650.08      643.15      8.34 o 
   2   6   3      112.35      113.12      4.68 o 
   3   6   3       61.16       63.22      3.83 o 
   4   6   3       60.49       56.73      3.91 o 
   5   6   3       57.37       59.21      6.08 o 
  -7   7   3        0.23        1.05      1.17 o 
  -6   7   3       12.44       15.31      3.04 o 
  -5   7   3        5.38        3.49      2.08 o 
  -4   7   3       72.70       72.34      4.01 o 
  -3   7   3       17.46       19.03      2.51 o 
  -2   7   3       49.70       46.07      2.67 o 
  -1   7   3       66.24       64.05      2.98 o 
   0   7   3      147.07      141.24      4.20 o 
   1   7   3        0.95        1.07      1.23 o 
   2   7   3        0.01        0.28      1.18 o 
   3   7   3       29.40       34.10      3.33 o 
   4   7   3        1.94        1.80      1.50 o 
  -6   8   3        0.80        1.07      1.25 o 
  -5   8   3        2.44        2.24      2.37 o 
  -4   8   3        3.27        2.24      1.28 o 
  -3   8   3       82.04       72.78      6.39 o 
  -2   8   3        2.01        3.17      1.43 o 
  -1   8   3        0.91        1.19      0.93 o 
   0   8   3        0.32       -1.68      2.00 o 
   1   8   3       14.12       16.48      2.54 o 
   2   8   3       44.44       42.07      3.72 o 
   3   8   3        0.26        0.99      1.00 o 
  -5   9   3        0.70        2.02      1.23 o 
  -4   9   3       48.81       43.36      3.75 o 
  -3   9   3        0.44        0.12      1.14 o 
  -2   9   3       14.70       14.68      2.34 o 
  -1   9   3        0.26       -0.41      1.94 o 
   0   9   3       12.11       16.95      3.38 o 
   1   9   3       22.92       25.46      3.05 o 
   2   9   3       19.47       25.89      2.99 o 
  -4  10   3        4.69        8.61      1.90 o 
  -3  10   3       12.60       19.67      2.84 o 
  -2  10   3       21.33       17.51      3.22 o 
  -1  10   3       16.05       29.70      4.36 o 
   0  10   3        0.70        0.41      1.38 o 
  -1 -11   4        0.11        3.82      1.64 o 
   0 -11   4        1.85        5.24      1.86 o 
   1 -11   4        1.91        5.68      1.72 o 
   2 -11   4        0.04        2.75      1.40 o 
   3 -11   4       15.57       18.75      2.53 o 
  -3 -10   4        0.00        0.60      1.71 o 
  -2 -10   4        3.32        1.57      2.36 o 
  -1 -10   4        6.96        8.57      2.64 o 
   0 -10   4        0.39        0.64      3.09 o 
   1 -10   4        2.72        1.01      1.18 o 
   2 -10   4       33.48       33.15      3.33 o 
   3 -10   4        1.52        3.78      1.60 o 
   4 -10   4        2.34        4.09      1.25 o 
  -4  -9   4        3.39        3.60      1.51 o 
  -3  -9   4        0.99        4.15      1.45 o 
  -2  -9   4        2.06        1.96      1.32 o 
  -1  -9   4       20.64       21.94      3.90 o 
   0  -9   4        0.18        1.22      1.28 o 
   1  -9   4       20.54       17.49      2.52 o 
   2  -9   4        2.96        1.46      1.27 o 
   3  -9   4        2.18        1.41      1.12 o 
   4  -9   4        0.34        1.42      1.32 o 
   5  -9   4        0.43        0.41      1.06 o 
  -5  -8   4        5.08        6.92      1.60 o 
  -4  -8   4        0.32       -1.44      0.96 o 
  -3  -8   4       12.65       11.36      2.26 o 
  -2  -8   4        2.62        4.18      1.60 o 
  -1  -8   4        7.26        4.83      1.90 o 
   0  -8   4      168.88      162.71      7.48 o 
   1  -8   4      176.94      165.43      5.63 o 
   2  -8   4      191.00      179.86      6.11 o 
   3  -8   4       62.73       53.45      3.96 o 
   4  -8   4       16.13       15.91      2.38 o 
   5  -8   4        2.98        5.39      2.01 o 
   6  -8   4       33.88       38.64      3.64 o 
  -6  -7   4       15.96       15.72      2.25 o 
  -5  -7   4       17.81       18.50      2.67 o 
  -4  -7   4       83.87       84.52      4.53 o 
  -3  -7   4        7.19        8.45      2.03 o 
  -2  -7   4      417.30      409.78      8.64 o 
  -1  -7   4       69.71       73.87      2.98 o 
   0  -7   4      332.64      324.90      5.59 o 
   1  -7   4      258.15      247.30      6.39 o 
   2  -7   4      379.46      369.68     11.53 o 
   3  -7   4       39.92       40.83      3.43 o 
   4  -7   4      421.02      418.66      9.30 o 
   5  -7   4       66.94       67.85      5.09 o 
   6  -7   4       30.18       33.02      5.13 o 
  -6  -6   4       21.11       20.42      2.96 o 
  -5  -6   4        9.07        9.98      2.06 o 
  -4  -6   4       98.99       95.61      4.59 o 
  -3  -6   4       99.77       99.84      4.48 o 
  -2  -6   4      324.32      312.53      5.91 o 
  -1  -6   4      174.72      172.68      4.03 o 
   0  -6   4        0.28        0.23      0.98 o 
   1  -6   4       98.84       89.78      2.84 o 
   2  -6   4        8.51        8.90      1.80 o 
   3  -6   4      359.12      353.12      7.78 o 
   4  -6   4       12.74       14.60      2.27 o 
   5  -6   4       12.55       14.10      2.16 o 
   6  -6   4        0.11        0.98      1.68 o 
  -7  -5   4       12.83       10.38      2.28 o 
  -6  -5   4        1.44        2.56      1.82 o 
  -5  -5   4        7.38        7.00      1.82 o 
  -4  -5   4        9.40       10.99      2.04 o 
  -3  -5   4      294.87      276.87      4.70 o 
  -2  -5   4       25.15       20.16      1.73 o 
  -1  -5   4      758.98      794.97      7.98 o 
   0  -5   4      136.82      138.62      3.33 o 
   1  -5   4      669.16      693.39      7.00 o 
   2  -5   4      190.95      199.47      3.74 o 
   3  -5   4      175.05      166.57      3.63 o 
   4  -5   4       62.33       65.61      3.67 o 
   5  -5   4       43.11       38.91      3.25 o 
   6  -5   4        4.61        7.58      1.81 o 
   7  -5   4        3.41        4.54      1.39 o 
  -7  -4   4        6.10        7.29      2.14 o 
  -6  -4   4        1.15        1.10      2.11 o 
  -5  -4   4       98.79       93.19      4.36 o 
  -4  -4   4      108.97      109.65      3.15 o 
  -3  -4   4      153.78      149.27      3.52 o 
  -2  -4   4      935.22      966.90      8.62 o 
  -1  -4   4      347.51      330.13      4.95 o 
   0  -4   4      847.87      903.90      7.91 o 
   1  -4   4       10.86       13.17      1.27 o 
   2  -4   4      432.54      431.85      5.54 o 
   3  -4   4       63.91       66.06      2.42 o 
   4  -4   4      363.22      359.07      5.96 o 
   5  -4   4        0.49        1.59      1.17 o 
   6  -4   4      106.81      104.02      5.95 o 
   7  -4   4       12.14       15.74      2.75 o 
  -8  -3   4        8.81        6.63      3.03 o 
  -7  -3   4       14.26       15.46      2.82 o 
  -6  -3   4       87.15       82.38      7.02 o 
  -5  -3   4       50.73       56.31      2.69 o 
  -4  -3   4      202.13      192.53      4.09 o 
  -3  -3   4      278.25      273.18      4.53 o 
  -2  -3   4     1689.03     1816.04     13.71 o 
  -1  -3   4       36.04       26.02      1.56 o 
   0  -3   4     5363.84     5840.43     32.55 o 
   1  -3   4        8.31        6.75      1.01 o 
   2  -3   4     1532.58     1632.69     18.33 o 
   3  -3   4      317.37      330.57      5.12 o 
   4  -3   4      235.21      221.79      4.65 o 
   5  -3   4       44.80       46.40      2.52 o 
   6  -3   4       26.40       20.53      2.37 o 
   7  -3   4        0.27       -1.32      0.88 o 
  -8  -2   4       12.71       14.91      2.85 o 
  -7  -2   4        5.58        7.84      2.11 o 
  -6  -2   4       86.41       88.64      5.45 o 
  -5  -2   4       20.24       20.16      1.88 o 
  -4  -2   4       41.35       41.34      2.10 o 
  -3  -2   4        2.90        1.12      0.77 o 
  -2  -2   4      128.32      147.79      3.69 o 
  -1  -2   4      304.18      287.32      4.05 o 
   0  -2   4      906.80     1023.65      8.26 o 
   1  -2   4      211.41      200.68      4.20 o 
   2  -2   4        9.07       13.74      1.18 o 
   3  -2   4        7.67        5.37      0.96 o 
   4  -2   4        5.21        4.87      1.06 o 
   5  -2   4       60.44       57.01      3.75 o 
   6  -2   4        1.27        1.93      1.11 o 
   7  -2   4        1.51        1.56      1.06 o 
  -8  -1   4        4.22        8.18      2.09 o 
  -7  -1   4        2.89        2.39      1.06 o 
  -6  -1   4       26.90       24.56      2.67 o 
  -5  -1   4        0.71        0.59      0.88 o 
  -4  -1   4        2.17        1.65      0.77 o 
  -3  -1   4        5.60        5.27      0.89 o 
  -2  -1   4      105.06       88.70      2.07 o 
  -1  -1   4     1420.10     1471.25      8.96 o 
   0  -1   4      705.14      702.93      5.71 o 
   1  -1   4      665.94      678.95      7.77 o 
   2  -1   4        3.61        2.55      0.63 o 
   3  -1   4       32.54       35.77      1.68 o 
   4  -1   4      101.35       90.15      2.87 o 
   5  -1   4        0.56        0.80      0.95 o 
   6  -1   4       13.01       13.30      2.48 o 
   7  -1   4        2.71        4.84      1.23 o 
  -8   0   4        0.07       -0.09      1.08 o 
  -7   0   4        0.08        0.49      0.98 o 
  -6   0   4       26.94       24.75      2.70 o 
  -5   0   4       42.87       44.69      2.08 o 
  -4   0   4       34.16       36.64      1.53 o 
  -3   0   4      419.35      439.86      6.93 o 
  -2   0   4      136.83      162.66      3.89 o 
  -1   0   4     2372.54     2502.52     14.97 o 
   0   0   4       13.96       24.46      1.66 o 
   1   0   4       52.13       43.88      3.09 o 
   2   0   4      109.04      104.26      3.45 o 
   3   0   4      178.71      168.92      3.30 o 
   4   0   4       77.66       76.35      2.67 o 
   5   0   4      334.81      315.55      7.52 o 
   6   0   4        1.48        0.94      1.46 o 
   7   0   4       18.11       14.53      3.53 o 
  -8   1   4        3.11        2.90      1.62 o 
  -7   1   4      102.24       96.04      4.60 o 
  -6   1   4       61.20       53.99      3.73 o 
  -5   1   4      172.01      170.05      6.39 o 
  -4   1   4      141.52      148.83      4.55 o 
  -3   1   4      411.53      412.47      6.80 o 
  -2   1   4     1578.80     1752.76     10.25 o 
  -1   1   4     1415.75     1478.74      9.37 o 
   0   1   4      674.54      755.15      6.77 o 
   1   1   4      958.83      974.69      7.15 o 
   2   1   4       20.82       20.97      1.29 o 
   3   1   4      335.56      329.97      6.46 o 
   4   1   4      209.13      192.99      4.30 o 
   5   1   4       25.87       25.60      2.68 o 
   6   1   4        0.94        1.08      1.21 o 
   7   1   4       23.63       25.58      3.69 o 
  -8   2   4       13.09       10.25      1.71 o 
  -7   2   4       35.77       40.03      3.57 o 
  -6   2   4       84.63       82.70      4.12 o 
  -5   2   4      160.02      165.45      5.32 o 
  -4   2   4      100.86      112.13      2.43 o 
  -3   2   4       31.31       30.74      1.49 o 
  -2   2   4      452.35      491.55      5.50 o 
  -1   2   4       97.24      107.73      3.76 o 
   0   2   4      247.32      239.21      3.86 o 
   1   2   4      418.41      448.95      5.33 o 
   2   2   4      102.92       98.73      2.73 o 
   3   2   4       26.39       31.57      1.87 o 
   4   2   4       14.50       15.09      2.13 o 
   5   2   4       35.13       36.52      6.13 o 
   6   2   4       39.31       39.62      4.73 o 
  -8   3   4       28.60       26.95      5.80 o 
  -7   3   4        0.32        0.10      0.89 o 
  -6   3   4      107.37      106.57      7.93 o 
  -5   3   4       20.44       24.83      2.74 o 
  -4   3   4      643.86      677.26      7.22 o 
  -3   3   4       66.68       66.05      2.37 o 
  -2   3   4      157.05      153.39      3.46 o 
  -1   3   4      564.24      554.39      6.36 o 
   0   3   4      264.17      261.50      4.46 o 
   1   3   4      537.33      517.14      6.35 o 
   2   3   4       15.08       14.36      1.50 o 
   3   3   4       31.20       32.08      2.11 o 
   4   3   4        3.13        3.38      1.74 o 
   5   3   4       44.65       43.86      4.90 o 
   6   3   4        8.68        8.98      2.20 o 
  -8   4   4        2.02        1.51      1.13 o 
  -7   4   4       23.90       31.57      4.95 o 
  -6   4   4       47.42       49.74      3.77 o 
  -5   4   4      399.79      411.82      8.67 o 
  -4   4   4       16.69       17.65      1.67 o 
  -3   4   4      189.11      181.80      4.09 o 
  -2   4   4        6.01        8.32      1.43 o 
  -1   4   4      191.33      175.31      3.98 o 
   0   4   4       62.29       61.89      2.59 o 
   1   4   4      281.32      272.71      5.08 o 
   2   4   4        4.69        4.06      1.18 o 
   3   4   4       53.14       52.82      3.31 o 
   4   4   4       12.85       13.95      2.98 o 
   5   4   4       33.14       41.10      4.86 o 
   6   4   4       12.67       20.92      6.26 o 
  -7   5   4       84.02       92.17      6.11 o 
  -6   5   4       13.38       16.74      3.25 o 
  -5   5   4      306.61      326.73      7.78 o 
  -4   5   4       13.39       15.77      1.86 o 
  -3   5   4      697.03      682.22      8.31 o 
  -2   5   4       29.10       31.45      2.25 o 
  -1   5   4      380.01      348.21      5.98 o 
   0   5   4      350.70      339.61      5.91 o 
   1   5   4       69.89       73.72      3.01 o 
   2   5   4       40.17       39.30      2.52 o 
   3   5   4       24.90       34.91      4.84 o 
   4   5   4        0.58        0.81      1.35 o 
   5   5   4        2.73        0.33      1.88 o 
  -7   6   4       33.54       29.22      4.09 o 
  -6   6   4       39.72       33.00      4.45 o 
  -5   6   4       91.67       85.35      5.67 o 
  -4   6   4       88.42       79.85      3.94 o 
  -3   6   4      370.75      350.36     11.38 o 
  -2   6   4       56.10       54.86      2.88 o 
  -1   6   4      147.91      142.76      4.22 o 
   0   6   4        2.05        1.84      1.14 o 
   1   6   4       17.14       20.26      2.03 o 
   2   6   4        0.71        0.91      1.06 o 
   3   6   4       16.20       16.19      3.13 o 
   4   6   4       11.17       12.28      3.98 o 
  -7   7   4        6.36        6.06      1.89 o 
  -6   7   4        1.94        4.16      1.96 o 
  -5   7   4        2.61        2.21      3.06 o 
  -4   7   4       30.68       38.46      3.33 o 
  -3   7   4       57.38       61.48      3.92 o 
  -2   7   4       15.69       16.48      1.96 o 
  -1   7   4       79.99       81.52      3.41 o 
   0   7   4       41.72       42.95      2.70 o 
   1   7   4       46.21       50.20      3.76 o 
   2   7   4       11.89        9.40      2.07 o 
   3   7   4       23.95       22.02      3.61 o 
   4   7   4       22.17       18.44      6.29 o 
  -6   8   4        7.86        8.54      1.99 o 
  -5   8   4        1.39       -1.05      2.04 o 
  -4   8   4        2.33        0.99      2.50 o 
  -3   8   4       37.42       31.34      3.23 o 
  -2   8   4        0.03        0.55      2.36 o 
  -1   8   4       13.08       16.46      1.97 o 
   0   8   4        0.88        1.90      1.34 o 
   1   8   4        7.83        8.23      1.95 o 
   2   8   4       31.26       40.58      3.67 o 
   3   8   4        1.20       -1.39      1.31 o 
  -5   9   4        0.02        0.97      2.80 o 
  -4   9   4       17.93       15.97      2.94 o 
  -3   9   4        0.02        0.85      1.10 o 
  -2   9   4       30.48       36.39      3.64 o 
  -1   9   4        0.01        2.69      2.13 o 
   0   9   4        9.32       10.37      2.65 o 
   1   9   4        1.76        4.18      1.86 o 
  -2  10   4        1.05        3.31      1.76 o 
  -1  10   4        0.78       -1.33      3.51 o 
  -1 -11   5        0.01        2.04      1.11 o 
   0 -11   5        0.96        3.06      1.34 o 
   1 -11   5        6.80       10.12      2.82 o 
   2 -11   5        1.48        4.46      1.32 o 
  -3 -10   5       11.83       10.18      2.54 o 
  -2 -10   5        4.80        7.23      2.10 o 
  -1 -10   5       33.44       39.84      4.98 o 
   0 -10   5       27.36       23.84      3.91 o 
   1 -10   5        0.62        0.20      1.03 o 
   2 -10   5       21.73       23.43      3.33 o 
   3 -10   5        0.11        1.44      0.93 o 
   4 -10   5        2.06        4.60      1.21 o 
  -4  -9   5        2.24        5.03      1.47 o 
  -3  -9   5       15.64       13.24      3.50 o 
  -2  -9   5       11.66       13.40      2.29 o 
  -1  -9   5       26.08       24.85      3.89 o 
   0  -9   5        7.48        5.94      1.65 o 
   1  -9   5       51.06       51.22      3.83 o 
   2  -9   5        5.69        5.42      1.54 o 
   3  -9   5       22.64       26.21      3.85 o 
   4  -9   5        5.42        6.65      1.51 o 
   5  -9   5       16.13       18.98      2.50 o 
  -5  -8   5       53.48       64.53      4.94 o 
  -4  -8   5       25.93       27.00      3.48 o 
  -3  -8   5      261.06      260.27     14.48 o 
  -2  -8   5       83.62       99.76      4.66 o 
  -1  -8   5      300.08      293.83      5.87 o 
   0  -8   5       28.42       36.37      3.14 o 
   1  -8   5       55.42       48.55      3.62 o 
   2  -8   5        9.27        8.99      1.90 o 
   3  -8   5       31.41       34.15      3.31 o 
   4  -8   5       16.12       14.88      2.38 o 
   5  -8   5        1.23        0.35      1.02 o 
  -6  -7   5        0.32       -0.14      2.55 o 
  -5  -7   5       45.31       45.73      4.15 o 
  -4  -7   5        4.21        6.32      1.66 o 
  -3  -7   5       51.01       53.85      3.92 o 
  -2  -7   5        6.81        4.01      1.62 o 
  -1  -7   5       49.49       49.47      2.73 o 
   0  -7   5       16.08       18.34      1.96 o 
   1  -7   5        0.26       -0.41      1.19 o 
   2  -7   5        0.17        0.04      1.08 o 
   3  -7   5        1.60        3.09      1.41 o 
   4  -7   5        3.07        3.82      1.34 o 
   5  -7   5        8.85       12.23      2.57 o 
   6  -7   5       10.42       10.12      2.08 o 
  -6  -6   5        6.48        6.42      1.81 o 
  -5  -6   5        0.68        1.34      1.67 o 
  -4  -6   5       17.39       19.47      2.73 o 
  -3  -6   5        1.84        1.23      1.67 o 
  -2  -6   5      376.96      364.23      6.09 o 
  -1  -6   5       56.31       59.02      2.72 o 
   0  -6   5       73.31       72.79      2.89 o 
   1  -6   5       64.90       61.18      2.63 o 
   2  -6   5        1.35        1.62      1.65 o 
   3  -6   5      146.36      142.43      8.33 o 
   4  -6   5       24.57       31.01      3.11 o 
   5  -6   5        1.65        1.83      1.29 o 
   6  -6   5        6.34        8.42      2.19 o 
  -7  -5   5       10.40        9.14      2.18 o 
  -6  -5   5        2.07        3.79      1.65 o 
  -5  -5   5        0.35        2.41      1.30 o 
  -4  -5   5        1.40        1.47      1.49 o 
  -3  -5   5      183.52      173.24      4.23 o 
  -2  -5   5      143.82      135.76      3.72 o 
  -1  -5   5      141.99      129.46      3.55 o 
   0  -5   5        2.63        3.34      1.15 o 
   1  -5   5       88.16       85.71      2.84 o 
   2  -5   5      194.60      183.86      4.04 o 
   3  -5   5       49.34       48.82      2.37 o 
   4  -5   5       84.63       77.25      3.86 o 
   5  -5   5        3.37        3.27      1.44 o 
   6  -5   5        9.33       12.64      5.20 o 
  -7  -4   5       10.26       14.85      4.01 o 
  -6  -4   5       72.84       66.25      7.13 o 
  -5  -4   5      148.88      136.93      5.12 o 
  -4  -4   5        0.01       -0.35      0.92 o 
  -3  -4   5       27.62       28.70      2.09 o 
  -2  -4   5       30.85       25.79      1.89 o 
  -1  -4   5      355.46      367.00      5.42 o 
   0  -4   5       36.66       32.29      1.91 o 
   1  -4   5       78.59       83.81      4.42 o 
   2  -4   5       70.75       67.83      2.55 o 
   3  -4   5       43.51       46.82      2.39 o 
   4  -4   5       21.74       20.02      1.86 o 
   5  -4   5        1.12        0.92      2.39 o 
   6  -4   5        4.31        3.85      1.34 o 
  -8  -3   5        0.11       -0.13      1.18 o 
  -7  -3   5        7.62        5.91      1.84 o 
  -6  -3   5       25.63       25.35      3.77 o 
  -5  -3   5       24.76       29.92      2.25 o 
  -4  -3   5      117.40      116.41      3.44 o 
  -3  -3   5      137.81      141.71      3.56 o 
  -2  -3   5       64.69       75.47      2.58 o 
  -1  -3   5      108.50      118.32      3.00 o 
   0  -3   5      368.53      341.54      4.84 o 
   1  -3   5      637.46      689.59      6.89 o 
   2  -3   5        3.54        5.67      1.05 o 
   3  -3   5      549.37      551.31      6.84 o 
   4  -3   5        2.17        0.38      0.96 o 
   5  -3   5      218.54      211.56      6.24 o 
   6  -3   5        9.39       10.07      2.70 o 
   7  -3   5       17.93       18.83      4.53 o 
  -8  -2   5        0.00       -0.20      1.20 o 
  -7  -2   5       10.15       11.74      2.63 o 
  -6  -2   5        6.94        5.89      1.55 o 
  -5  -2   5        1.65        1.55      1.12 o 
  -4  -2   5      113.55      122.67      3.28 o 
  -3  -2   5        2.42        2.71      0.90 o 
  -2  -2   5      215.85      207.48      3.71 o 
  -1  -2   5     1021.98     1054.66      8.43 o 
   0  -2   5      591.73      596.80      6.00 o 
   1  -2   5      120.80      114.90      2.49 o 
   2  -2   5      126.42      133.02      2.73 o 
   3  -2   5      148.46      153.62      3.37 o 
   4  -2   5      110.74      101.78      4.37 o 
   5  -2   5      134.41      128.49      5.01 o 
   6  -2   5       26.08       23.76      2.74 o 
   7  -2   5        7.64        3.83      1.53 o 
  -8  -1   5       11.08        9.05      2.20 o 
  -7  -1   5       15.71       21.38      2.85 o 
  -6  -1   5       21.82       25.33      3.45 o 
  -5  -1   5       10.40        9.13      1.80 o 
  -4  -1   5       41.48       40.57      1.79 o 
  -3  -1   5        0.30        0.33      0.47 o 
  -2  -1   5       36.11       31.51      1.44 o 
  -1  -1   5       24.20       21.66      1.38 o 
   0  -1   5        0.52       -0.20      0.31 o 
   1  -1   5       65.64       61.33      2.73 o 
   2  -1   5       53.29       50.14      2.73 o 
   3  -1   5        3.71        1.23      1.07 o 
   4  -1   5      258.08      263.62      6.72 o 
   5  -1   5       15.84       16.65      2.61 o 
   6  -1   5       23.62       26.75      2.88 o 
  -8   0   5        4.95        6.42      1.55 o 
  -7   0   5        4.82        4.29      1.44 o 
  -6   0   5      121.89      118.29      4.91 o 
  -5   0   5        7.46        8.74      1.79 o 
  -4   0   5      196.87      201.53      5.46 o 
  -3   0   5      104.81      105.82      3.75 o 
  -2   0   5        5.36        7.26      1.07 o 
  -1   0   5      110.08      100.48      2.42 o 
   0   0   5       83.88       76.00      1.99 o 
   1   0   5       78.13       86.47      3.29 o 
   2   0   5      123.11      122.25      4.07 o 
   3   0   5        9.71        9.63      1.75 o 
   4   0   5       33.26       35.99      3.06 o 
   5   0   5       18.90       19.15      5.65 o 
   6   0   5       25.20       24.56      2.76 o 
  -8   1   5       24.78       26.88      3.03 o 
  -7   1   5       12.34       12.13      2.16 o 
  -6   1   5       20.54       21.68      2.75 o 
  -5   1   5        1.20        1.73      1.37 o 
  -4   1   5       36.56       37.24      2.92 o 
  -3   1   5      345.46      359.50      6.74 o 
  -2   1   5       15.00       17.28      1.21 o 
  -1   1   5      207.53      259.77      4.06 o 
   0   1   5       77.54       72.42      2.17 o 
   1   1   5       68.39       87.40      3.41 o 
   2   1   5      104.42       95.40      3.76 o 
   3   1   5       60.76       61.95      4.33 o 
   4   1   5      160.75      155.44      5.34 o 
   5   1   5        2.45        2.00      1.23 o 
   6   1   5       16.09       14.07      2.94 o 
  -8   2   5        1.91        2.37      1.71 o 
  -7   2   5        8.29        4.27      1.94 o 
  -6   2   5       30.33       32.21      3.23 o 
  -5   2   5        3.16        4.10      1.55 o 
  -4   2   5       92.23       89.45      4.88 o 
  -3   2   5       19.63       26.77      1.62 o 
  -2   2   5      602.12      608.96      6.53 o 
  -1   2   5      867.31     1005.52      8.67 o 
   0   2   5      148.21      135.66      3.18 o 
   1   2   5      139.16      149.85      3.28 o 
   2   2   5        0.03       -0.05      0.52 o 
   3   2   5       95.08       90.41      4.12 o 
   4   2   5        5.05        6.94      1.69 o 
   5   2   5       23.19       24.80      5.66 o 
   6   2   5       22.39       22.04      3.48 o 
  -8   3   5        0.18        1.16      2.58 o 
  -7   3   5        5.72        4.64      1.44 o 
  -6   3   5        4.54        5.89      1.59 o 
  -5   3   5        2.24        1.09      1.41 o 
  -4   3   5      170.86      170.08      5.52 o 
  -3   3   5       81.68       90.14      2.82 o 
  -2   3   5       24.71       31.44      2.02 o 
  -1   3   5      186.60      193.53      4.08 o 
   0   3   5        0.38        0.94      0.99 o 
   1   3   5      243.10      247.51      4.68 o 
   2   3   5       15.53       13.99      1.54 o 
   3   3   5       71.18       69.06      3.86 o 
   4   3   5       32.47       31.57      4.67 o 
   5   3   5       41.46       42.69      4.96 o 
  -8   4   5        0.24       -1.50      1.00 o 
  -7   4   5        5.68        5.50      1.96 o 
  -6   4   5       23.33       25.70      2.92 o 
  -5   4   5      409.44      403.57      8.85 o 
  -4   4   5        5.11        5.52      1.77 o 
  -3   4   5      247.24      232.98      4.81 o 
  -2   4   5        3.38        2.79      1.30 o 
  -1   4   5      342.26      337.79      5.76 o 
   0   4   5       90.38       96.04      3.32 o 
   1   4   5      199.96      192.25      4.54 o 
   2   4   5       98.01       93.55      3.34 o 
   3   4   5        0.63        3.70      2.06 o 
   4   4   5       49.50       49.38      5.30 o 
   5   4   5        2.56        2.60      1.37 o 
  -7   5   5       10.48       15.67      3.02 o 
  -6   5   5       73.91       71.15      6.15 o 
  -5   5   5       73.47       83.23      4.37 o 
  -4   5   5       67.94       75.33      4.11 o 
  -3   5   5        2.88        2.93      1.35 o 
  -2   5   5      313.93      310.71      5.91 o 
  -1   5   5       35.74       36.79      2.51 o 
   0   5   5     1163.84     1160.18     11.55 o 
   1   5   5      284.67      274.53      5.72 o 
   2   5   5      264.69      274.43     26.71 o 
   3   5   5       78.04       71.05      5.98 o 
   4   5   5      111.48      119.07      7.03 o 
  -7   6   5       43.28       44.32      5.22 o 
  -6   6   5       58.21       60.23      5.92 o 
  -5   6   5       96.63       93.62      5.98 o 
  -4   6   5      331.27      345.33      8.11 o 
  -3   6   5      111.89      115.93      3.97 o 
  -2   6   5      663.63      651.69      8.94 o 
  -1   6   5      386.06      379.14      7.37 o 
   0   6   5      275.65      259.50      5.78 o 
   1   6   5      112.73      105.00      4.52 o 
   2   6   5      302.21      304.48     10.36 o 
   3   6   5       70.41       77.37      6.42 o 
   4   6   5       38.42       38.54      4.94 o 
  -6   7   5        4.83        3.92      2.21 o 
  -5   7   5       49.46       53.16      5.46 o 
  -4   7   5       44.94       40.10      4.66 o 
  -3   7   5      228.16      210.90      6.54 o 
  -2   7   5       14.84       16.31      2.03 o 
  -1   7   5      180.29      167.42      4.91 o 
   0   7   5       13.00       14.39      1.87 o 
   1   7   5      287.59      284.02      7.69 o 
   2   7   5        0.52       -0.34      1.42 o 
   3   7   5       76.73       77.22      7.62 o 
  -5   8   5        5.09        2.31      1.46 o 
  -4   8   5       25.47       32.44      4.35 o 
  -3   8   5        9.82       13.55      2.31 o 
  -2   8   5        7.19       10.10      2.06 o 
  -1   8   5       41.00       45.22      3.12 o 
   0   8   5       54.45       60.32      4.01 o 
   1   8   5       29.52       31.38      3.97 o 
   2   8   5       77.82       91.00      6.50 o 
  -4   9   5        9.61       14.91      2.71 o 
  -3   9   5        1.33        4.02      1.77 o 
  -2   9   5       35.26       40.01      3.80 o 
  -1   9   5       13.14       18.83      4.08 o 
   0   9   5       17.99       17.32      2.43 o 
  -1 -11   6        0.43        1.47      1.24 o 
   0 -11   6        0.32        1.10      1.42 o 
   1 -11   6        8.24       11.88      2.39 o 
  -3 -10   6        6.03        5.53      1.46 o 
  -2 -10   6        3.29        8.65      2.20 o 
  -1 -10   6       55.52       51.32      5.48 o 
   0 -10   6       57.56       62.09      5.83 o 
   1 -10   6        1.00        5.38      1.37 o 
   2 -10   6       18.46       22.75      2.83 o 
   3 -10   6        0.24        1.50      0.99 o 
  -4  -9   6       14.36       19.94      2.92 o 
  -3  -9   6        1.62        3.46      1.64 o 
  -2  -9   6      133.07      131.45      5.45 o 
  -1  -9   6       56.44       63.42      5.62 o 
   0  -9   6        6.17        8.35      1.87 o 
   1  -9   6       18.91       17.80      2.58 o 
   2  -9   6        3.76        3.81      1.63 o 
   3  -9   6        0.50        0.56      1.14 o 
   4  -9   6       17.20       18.05      2.63 o 
  -5  -8   6        8.52        6.65      1.64 o 
  -4  -8   6        3.99        3.90      1.53 o 
  -3  -8   6       12.68       16.80      2.69 o 
  -2  -8   6       34.70       34.78      3.36 o 
  -1  -8   6        4.19        4.44      1.45 o 
   0  -8   6       73.37       70.74      3.90 o 
   1  -8   6        0.23        0.52      1.16 o 
   2  -8   6       68.65       70.23      4.25 o 
   3  -8   6       14.55       16.46      2.42 o 
   4  -8   6       53.05       51.46      5.27 o 
   5  -8   6        6.34        7.72      1.71 o 
  -6  -7   6       10.49       11.18      2.42 o 
  -5  -7   6        0.51       -0.07      1.09 o 
  -4  -7   6       95.26       96.65      4.90 o 
  -3  -7   6        1.93        0.57      1.33 o 
  -2  -7   6      191.79      177.28      4.73 o 
  -1  -7   6       39.06       40.98      2.72 o 
   0  -7   6       92.22       93.54      3.49 o 
   1  -7   6       34.47       35.77      3.08 o 
   2  -7   6      155.45      153.09      5.46 o 
   3  -7   6        0.46        1.52      1.26 o 
   4  -7   6       15.99       16.61      3.04 o 
   5  -7   6        3.64        1.51      1.08 o 
  -6  -6   6        7.37        9.42      2.30 o 
  -5  -6   6        2.12        2.82      2.38 o 
  -4  -6   6        0.57        0.18      1.39 o 
  -3  -6   6       14.80       11.73      2.24 o 
  -2  -6   6       66.94       63.92      3.04 o 
  -1  -6   6       93.61       81.38      3.21 o 
   0  -6   6       23.90       22.20      2.07 o 
   1  -6   6      304.36      283.44      5.40 o 
   2  -6   6       14.68       13.41      2.18 o 
   3  -6   6      179.48      163.58      5.58 o 
   4  -6   6        2.63        4.02      1.50 o 
   5  -6   6        8.15       12.11      2.64 o 
   6  -6   6        0.76       -0.26      0.99 o 
  -7  -5   6       23.47       27.21      4.06 o 
  -6  -5   6        0.28       -1.23      0.82 o 
  -5  -5   6       18.62       15.90      3.01 o 
  -4  -5   6        1.47        1.96      1.38 o 
  -3  -5   6      164.58      159.76      4.33 o 
  -2  -5   6       64.30       58.59      2.81 o 
  -1  -5   6       85.25       80.27      3.29 o 
   0  -5   6        0.39        0.78      0.98 o 
   1  -5   6       19.76       18.83      1.80 o 
   2  -5   6       54.93       49.04      2.54 o 
   3  -5   6       56.08       56.62      2.73 o 
   4  -5   6       52.95       45.34      4.74 o 
   5  -5   6        6.03        6.38      2.16 o 
   6  -5   6       16.44       19.28      3.82 o 
  -7  -4   6        0.16        0.62      1.15 o 
  -6  -4   6        2.14        1.57      3.18 o 
  -5  -4   6       10.57       11.35      2.64 o 
  -4  -4   6       88.27       88.09      3.31 o 
  -3  -4   6       91.48       85.18      3.11 o 
  -2  -4   6      175.72      179.91      4.25 o 
  -1  -4   6       20.97       22.47      1.85 o 
   0  -4   6      262.36      258.96      4.74 o 
   1  -4   6       45.02       43.01      2.25 o 
   2  -4   6      475.47      497.04      6.68 o 
   3  -4   6      185.43      186.52      5.49 o 
   4  -4   6      128.30      129.46      4.83 o 
   5  -4   6        6.32        4.84      1.54 o 
   6  -4   6        8.22        4.71      1.76 o 
  -7  -3   6        5.74        4.89      1.77 o 
  -6  -3   6      301.42      294.88     10.43 o 
  -5  -3   6        2.89        2.80      1.31 o 
  -4  -3   6       91.32       86.81      3.43 o 
  -3  -3   6        8.49        9.54      1.44 o 
  -2  -3   6      118.95      127.86      3.39 o 
  -1  -3   6      331.79      351.54      5.37 o 
   0  -3   6      571.22      594.17      6.76 o 
   1  -3   6       13.21       16.80      1.42 o 
   2  -3   6        0.58        0.69      0.78 o 
   3  -3   6        8.88        6.77      1.60 o 
   4  -3   6       12.91       12.60      1.95 o 
   5  -3   6       42.62       40.13      3.38 o 
   6  -3   6        2.64        3.12      1.47 o 
  -8  -2   6        9.26        7.83      1.96 o 
  -7  -2   6       37.84       34.69      4.47 o 
  -6  -2   6        7.15        8.30      1.72 o 
  -5  -2   6       36.77       35.57      3.06 o 
  -4  -2   6        0.17        1.32      0.77 o 
  -3  -2   6       32.20       32.78      1.80 o 
  -2  -2   6        4.26        2.13      0.81 o 
  -1  -2   6     1096.50     1077.84     13.06 o 
   0  -2   6      491.18      474.80      5.66 o 
   1  -2   6       10.96        8.93      1.20 o 
   2  -2   6       83.72       79.12      3.66 o 
   3  -2   6       81.80       81.71      3.81 o 
   4  -2   6      117.26      114.56      5.09 o 
   5  -2   6       76.03       88.43      4.37 o 
   6  -2   6       29.17       31.18      3.15 o 
  -8  -1   6        0.94        1.68      1.29 o 
  -7  -1   6       39.59       43.28      3.72 o 
  -6  -1   6       32.43       32.98      3.17 o 
  -5  -1   6       45.81       50.01      3.48 o 
  -4  -1   6        0.42        0.89      1.25 o 
  -3  -1   6       60.89       58.58      1.85 o 
  -2  -1   6       68.34       64.83      2.13 o 
  -1  -1   6       26.25       27.08      1.60 o 
   0  -1   6      206.58      205.25      3.45 o 
   1  -1   6       82.90       79.02      3.36 o 
   2  -1   6       14.75       13.14      2.04 o 
   3  -1   6        6.67        8.07      1.69 o 
   4  -1   6      105.35      103.51      4.50 o 
   5  -1   6       50.80       52.88      3.93 o 
   6  -1   6        3.26        3.11      1.60 o 
  -8   0   6        0.28        2.47      1.11 o 
  -7   0   6        1.96        1.00      1.14 o 
  -6   0   6       30.49       31.92      3.26 o 
  -5   0   6        2.01        1.93      1.21 o 
  -4   0   6      173.32      183.78      5.46 o 
  -3   0   6      119.16      131.91      4.42 o 
  -2   0   6        3.78        2.47      0.68 o 
  -1   0   6      100.04      102.83      2.70 o 
   0   0   6       41.91       37.84      2.25 o 
   1   0   6        5.97        5.71      1.46 o 
   2   0   6        2.58        3.01      1.39 o 
   3   0   6       49.88       47.25      3.39 o 
   4   0   6       19.31       21.13      2.61 o 
   5   0   6        5.00        4.44      2.55 o 
   6   0   6        9.17       11.58      2.37 o 
  -8   1   6        1.18        3.03      1.72 o 
  -7   1   6       65.40       59.45      6.15 o 
  -6   1   6        0.18       -1.06      1.11 o 
  -5   1   6      242.39      232.96      6.64 o 
  -4   1   6        0.05       -0.31      1.49 o 
  -3   1   6      243.51      246.94      6.05 o 
  -2   1   6       19.94       23.21      1.73 o 
  -1   1   6      364.13      383.16      5.84 o 
   0   1   6        1.87        2.00      0.84 o 
   1   1   6      314.12      323.94      6.85 o 
   2   1   6       34.11       31.44      2.88 o 
   3   1   6        1.01        2.02      1.29 o 
   4   1   6       24.14       25.12      2.77 o 
   5   1   6       36.23       34.43      3.80 o 
   6   1   6        9.56       13.72      2.73 o 
  -8   2   6        7.76        9.27      1.49 o 
  -7   2   6        6.66        8.24      2.41 o 
  -6   2   6       16.08       20.48      3.47 o 
  -5   2   6      138.98      137.16      6.61 o 
  -4   2   6      119.10      121.62      4.89 o 
  -3   2   6       85.24       87.86      2.49 o 
  -2   2   6      449.94      443.85      5.97 o 
  -1   2   6        4.59        6.79      1.27 o 
   0   2   6      251.06      239.36      4.41 o 
   1   2   6        4.07        4.80      0.98 o 
   2   2   6       11.53       12.58      2.07 o 
   3   2   6        2.15        0.26      1.11 o 
   4   2   6        0.10        0.33      0.97 o 
   5   2   6        3.33        3.02      1.42 o 
  -8   3   6        0.00        3.22      1.81 o 
  -7   3   6        0.07       -1.03      0.92 o 
  -6   3   6        9.28        8.45      1.97 o 
  -5   3   6        8.66        9.28      2.16 o 
  -4   3   6       71.20       72.21      3.95 o 
  -3   3   6       94.34       90.96      3.59 o 
  -2   3   6        4.82        1.25      1.15 o 
  -1   3   6      179.48      167.29      5.06 o 
   0   3   6       74.55       64.71      2.80 o 
   1   3   6       93.41       94.24      3.12 o 
   2   3   6        4.74        7.74      1.91 o 
   3   3   6       23.17       23.57      2.82 o 
   4   3   6       28.08       34.27      4.48 o 
   5   3   6       10.35       12.70      2.70 o 
  -7   4   6        7.06        8.52      2.15 o 
  -6   4   6       10.71        9.69      2.95 o 
  -5   4   6      118.46      111.79      5.52 o 
  -4   4   6        1.79        2.56      1.49 o 
  -3   4   6       70.06       73.65      3.07 o 
  -2   4   6       14.61       16.00      1.93 o 
  -1   4   6      212.64      199.07      4.70 o 
   0   4   6      118.88      119.33      3.82 o 
   1   4   6      131.66      126.57      4.91 o 
   2   4   6       50.77       58.23      3.82 o 
   3   4   6        0.99       -0.71      1.14 o 
   4   4   6        7.86        6.65      2.01 o 
  -7   5   6       25.25       28.26      4.10 o 
  -6   5   6       17.71       15.82      3.00 o 
  -5   5   6       15.84       17.62      2.64 o 
  -4   5   6        0.59        4.17      1.64 o 
  -3   5   6      138.91      131.32      4.13 o 
  -2   5   6       47.93       52.66      2.99 o 
  -1   5   6       82.25       70.24      3.19 o 
   0   5   6      334.81      319.65      6.24 o 
   1   5   6        0.67        0.22      1.08 o 
   2   5   6       24.81       27.65      3.99 o 
   3   5   6        0.01        0.76      1.45 o 
   4   5   6        4.05        3.38      1.56 o 
  -6   6   6       11.01        6.60      1.67 o 
  -5   6   6        6.54        2.66      1.46 o 
  -4   6   6       16.18       17.03      2.48 o 
  -3   6   6        0.05        1.08      1.17 o 
  -2   6   6       29.24       31.14      2.58 o 
  -1   6   6      167.80      160.16      4.72 o 
   0   6   6      142.35      143.58      4.52 o 
   1   6   6       64.79       63.17      5.34 o 
   2   6   6        4.34        4.49      1.96 o 
   3   6   6       66.60       80.16      6.78 o 
  -6   7   6        8.76       15.82      3.77 o 
  -5   7   6        0.03       -0.12      1.19 o 
  -4   7   6        0.01       -1.28      2.30 o 
  -3   7   6       21.19       19.58      2.55 o 
  -2   7   6       14.79       17.09      2.11 o 
  -1   7   6        8.66       10.78      2.44 o 
   0   7   6        8.04        7.96      1.78 o 
   1   7   6      106.56       99.34      6.21 o 
   2   7   6       37.64       33.01      8.18 o 
  -5   8   6        1.18       -0.97      1.22 o 
  -4   8   6       14.42       17.75      3.07 o 
  -3   8   6        4.68        6.35      2.08 o 
  -2   8   6        1.98        3.96      1.43 o 
  -1   8   6        3.64        5.51      1.63 o 
   0   8   6       34.87       33.53      4.21 o 
   1   8   6        2.02       -1.55      1.98 o 
  -2   9   6        0.61        4.29      2.71 o 
  -2 -10   7        6.65        9.56      2.23 o 
  -1 -10   7        4.83        8.08      2.13 o 
   0 -10   7       42.34       48.69      5.24 o 
   1 -10   7       15.10       18.70      2.54 o 
   2 -10   7       15.32       20.81      2.61 o 
  -4  -9   7        8.01        8.97      1.65 o 
  -3  -9   7       13.68       16.56      2.43 o 
  -2  -9   7       57.74       66.31      4.39 o 
  -1  -9   7      113.47      117.87      6.63 o 
   0  -9   7        0.19        0.46      1.15 o 
   1  -9   7       75.76       79.72      5.69 o 
   2  -9   7        0.30        2.78      1.29 o 
   3  -9   7       21.34       25.67      3.86 o 
   4  -9   7        7.82        6.36      1.75 o 
  -5  -8   7        2.71        5.51      1.60 o 
  -4  -8   7        1.25        2.22      1.26 o 
  -3  -8   7       41.71       44.06      3.84 o 
  -2  -8   7        0.78        3.30      1.43 o 
  -1  -8   7       30.91       33.32      2.65 o 
   0  -8   7       19.74       21.64      2.63 o 
   1  -8   7       22.06       22.31      2.76 o 
   2  -8   7       47.71       51.72      3.93 o 
   3  -8   7       58.53       56.99      5.55 o 
   4  -8   7       59.65       59.10      5.80 o 
  -5  -7   7        0.63       -0.36      1.21 o 
  -4  -7   7        8.66       10.64      2.54 o 
  -3  -7   7        0.72        0.61      1.89 o 
  -2  -7   7       62.06       56.87      3.20 o 
  -1  -7   7       12.51        7.21      1.54 o 
   0  -7   7       18.12       20.09      2.10 o 
   1  -7   7       22.24       21.42      2.60 o 
   2  -7   7      118.10      119.78      4.96 o 
   3  -7   7       50.71       56.78      5.36 o 
   4  -7   7       11.98       14.28      3.26 o 
   5  -7   7        0.15       -0.54      1.35 o 
  -6  -6   7        0.07        0.82      1.16 o 
  -5  -6   7        0.10        0.85      1.35 o 
  -4  -6   7       11.01       13.18      2.22 o 
  -3  -6   7        3.68        2.21      1.32 o 
  -2  -6   7       55.10       61.02      3.12 o 
  -1  -6   7        8.58        9.87      1.70 o 
   0  -6   7      130.48      133.23      4.05 o 
   1  -6   7       52.20       54.44      2.82 o 
   2  -6   7        4.16        7.42      1.74 o 
   3  -6   7       57.91       57.19      5.24 o 
   4  -6   7        8.89       12.53      2.88 o 
   5  -6   7        4.17        4.88      1.83 o 
  -7  -5   7       14.25       14.37      2.87 o 
  -6  -5   7        6.18        4.70      2.02 o 
  -5  -5   7       75.45       77.65      5.69 o 
  -4  -5   7       12.21       11.19      1.71 o 
  -3  -5   7       89.90       85.41      3.47 o 
  -2  -5   7       17.63       15.38      1.94 o 
  -1  -5   7       46.17       46.29      2.62 o 
   0  -5   7        2.11        1.41      1.09 o 
   1  -5   7        1.18        2.37      1.14 o 
   2  -5   7       52.48       51.51      2.65 o 
   3  -5   7       17.65       19.70      2.38 o 
   4  -5   7       23.78       25.67      7.32 o 
   5  -5   7        9.27       11.96      2.25 o 
  -7  -4   7        1.05        3.83      1.29 o 
  -6  -4   7       32.69       29.87      7.13 o 
  -5  -4   7        1.10        0.50      1.13 o 
  -4  -4   7       32.39       30.89      2.94 o 
  -3  -4   7       12.93       11.89      1.74 o 
  -2  -4   7        7.06        8.63      1.51 o 
  -1  -4   7       74.11       79.89      3.06 o 
   0  -4   7        4.67        5.81      1.23 o 
   1  -4   7        0.85        1.22      0.87 o 
   2  -4   7       23.00       18.83      2.36 o 
   3  -4   7       50.67       46.74      3.30 o 
   4  -4   7       26.77       32.49      3.09 o 
   5  -4   7        7.86        9.78      2.20 o 
   6  -4   7        0.00        2.80      1.26 o 
  -7  -3   7       10.35       12.95      3.81 o 
  -6  -3   7       71.78       73.04      5.52 o 
  -5  -3   7       86.50       84.80      4.17 o 
  -4  -3   7       18.28       17.63      2.44 o 
  -3  -3   7      191.37      187.11      4.63 o 
  -2  -3   7       47.46       45.49      2.32 o 
  -1  -3   7      115.39      108.45      3.29 o 
   0  -3   7       44.24       45.00      2.18 o 
   1  -3   7       17.07       17.83      1.85 o 
   2  -3   7        1.74        2.51      1.53 o 
   3  -3   7       29.31       31.82      3.08 o 
   4  -3   7       13.32       12.84      3.31 o 
   5  -3   7       24.18       27.33      3.73 o 
   6  -3   7        0.28        2.60      1.17 o 
  -7  -2   7       64.06       65.44      8.36 o 
  -6  -2   7        2.67        2.01      1.24 o 
  -5  -2   7      106.67       99.95      4.55 o 
  -4  -2   7       13.13       14.90      2.28 o 
  -3  -2   7      203.16      198.97      4.04 o 
  -2  -2   7       20.75       22.92      1.76 o 
  -1  -2   7      401.77      396.65      5.76 o 
   0  -2   7       36.01       35.71      1.79 o 
   1  -2   7       18.67       21.38      2.42 o 
   2  -2   7       40.86       37.77      3.04 o 
   3  -2   7        9.37       12.50      2.06 o 
   4  -2   7        7.49        9.12      1.82 o 
   5  -2   7        2.78        4.28      1.27 o 
   6  -2   7        0.85       -0.67      0.82 o 
  -8  -1   7        0.48        0.60      1.22 o 
  -7  -1   7       22.14       27.18      5.34 o 
  -6  -1   7       65.24       65.10      3.98 o 
  -5  -1   7        1.90        0.76      1.20 o 
  -4  -1   7      188.94      173.09      5.50 o 
  -3  -1   7       66.02       67.28      3.70 o 
  -2  -1   7      736.74      724.03      7.59 o 
  -1  -1   7      261.45      250.69      4.47 o 
   0  -1   7      159.18      140.25      3.51 o 
   1  -1   7        6.89        6.38      1.61 o 
   2  -1   7       61.56       56.71      3.47 o 
   3  -1   7       61.88       61.93      3.89 o 
   4  -1   7      120.49      120.24      5.15 o 
   5  -1   7       69.90       70.09      4.39 o 
  -8   0   7       16.99       14.40      2.22 o 
  -7   0   7       11.94       13.82      2.23 o 
  -6   0   7       44.36       46.10      3.82 o 
  -5   0   7        3.61        3.63      1.47 o 
  -4   0   7      158.91      154.37      5.32 o 
  -3   0   7      142.58      137.64      4.86 o 
  -2   0   7      127.85      117.85      4.22 o 
  -1   0   7      318.13      299.57      4.85 o 
   0   0   7       82.84       80.52      2.92 o 
   1   0   7       29.10       32.62      3.15 o 
   2   0   7        1.80        1.25      1.35 o 
   3   0   7       43.01       47.63      3.72 o 
   4   0   7       46.82       51.92      3.96 o 
   5   0   7        2.32        8.30      1.80 o 
  -8   1   7        2.51        3.02      1.10 o 
  -7   1   7        1.41       -0.76      1.00 o 
  -6   1   7        5.29        5.34      1.65 o 
  -5   1   7       27.88       29.24      3.09 o 
  -4   1   7        0.02        0.33      1.28 o 
  -3   1   7       88.67       70.83      3.64 o 
  -2   1   7      229.50      241.52      4.55 o 
  -1   1   7      141.31      118.20      3.28 o 
   0   1   7       37.93       36.06      1.95 o 
   1   1   7      209.57      196.97      5.89 o 
   2   1   7       31.93       34.68      3.20 o 
   3   1   7        0.09        1.44      1.19 o 
   4   1   7        6.61        8.02      1.80 o 
   5   1   7       14.69       15.31      2.79 o 
  -7   2   7        0.14        0.98      1.56 o 
  -6   2   7        0.46        1.11      1.12 o 
  -5   2   7       90.03       83.83      4.47 o 
  -4   2   7       57.08       64.35      3.95 o 
  -3   2   7        0.83        1.78      1.55 o 
  -2   2   7      125.11      136.02      3.73 o 
  -1   2   7        8.83        9.41      1.48 o 
   0   2   7      358.30      355.86      5.59 o 
   1   2   7       59.73       63.11      3.91 o 
   2   2   7       14.54       16.98      2.51 o 
   3   2   7       44.73       50.57      3.90 o 
   4   2   7        6.98        8.03      2.63 o 
   5   2   7       19.25       26.80      3.84 o 
  -7   3   7        0.80       -0.53      0.93 o 
  -6   3   7       20.17       19.57      2.82 o 
  -5   3   7       63.62       70.70      4.56 o 
  -4   3   7        0.85       -0.76      1.30 o 
  -3   3   7       49.28       56.70      3.61 o 
  -2   3   7        0.48        0.47      1.15 o 
  -1   3   7      263.80      252.02      5.22 o 
   0   3   7       35.93       32.61      2.55 o 
   1   3   7      216.12      198.97      6.23 o 
   2   3   7        3.85        3.26      1.37 o 
   3   3   7       43.01       41.86      4.30 o 
   4   3   7        3.15        5.35      2.46 o 
  -7   4   7        1.72        3.06      1.83 o 
  -6   4   7        0.52        0.42      1.10 o 
  -5   4   7        0.03        0.00      1.05 o 
  -4   4   7       25.67       20.29      2.78 o 
  -3   4   7        0.11       -0.80      1.18 o 
  -2   4   7        0.04       -1.60      1.07 o 
  -1   4   7       35.11       32.97      2.49 o 
   0   4   7      137.55      128.10      5.02 o 
   1   4   7        5.03        4.69      1.55 o 
   2   4   7       31.52       31.63      3.27 o 
   3   4   7        3.62        2.83      1.37 o 
   4   4   7       16.21       21.21      5.32 o 
  -7   5   7        1.16        1.58      1.44 o 
  -6   5   7       33.29       36.30      4.57 o 
  -5   5   7        2.07        3.71      1.58 o 
  -4   5   7       13.53       16.71      2.47 o 
  -3   5   7        0.76        0.69      1.27 o 
  -2   5   7       41.92       38.65      2.78 o 
  -1   5   7       19.75       22.92      2.27 o 
   0   5   7      101.85       88.31      8.68 o 
   1   5   7        7.58        6.38      1.69 o 
   2   5   7       53.66       56.47      8.00 o 
   3   5   7        7.38        5.35      1.73 o 
  -6   6   7       32.96       45.14     10.25 o 
  -5   6   7        1.83        1.72      1.39 o 
  -4   6   7       71.79       80.46      9.97 o 
  -3   6   7        2.49        1.13      1.27 o 
  -2   6   7       17.22       15.33      2.04 o 
  -1   6   7       29.73       28.22      2.53 o 
   0   6   7        0.01        1.34      2.49 o 
   1   6   7       35.19       34.76      4.49 o 
   2   6   7        3.36        3.22      3.06 o 
  -5   7   7        7.51        9.44      2.99 o 
  -4   7   7        0.00       -0.19      1.93 o 
  -3   7   7        2.82        6.29      1.44 o 
  -2   7   7        0.65        2.62      1.20 o 
  -1   7   7        0.01        3.14      1.08 o 
   0   7   7       11.27       14.95      2.93 o 
   1   7   7       16.61       18.45      3.14 o 
  -3   8   7        8.76       10.79      2.39 o 
  -2   8   7       15.09       15.27      4.37 o 
  -1   8   7        0.25       -1.73      2.59 o 
  -2 -10   8       17.02       19.70      3.07 o 
  -1 -10   8       20.39       25.39      3.54 o 
   0 -10   8       13.56       17.02      3.35 o 
   1 -10   8       43.68       49.45      4.07 o 
  -3  -9   8        4.67        7.02      1.80 o 
  -2  -9   8       32.19       37.16      4.39 o 
  -1  -9   8       18.73       19.74      3.24 o 
   0  -9   8        0.18        0.80      1.56 o 
   1  -9   8       26.91       32.64      3.20 o 
   2  -9   8        0.49        1.91      1.44 o 
   3  -9   8       26.22       28.03      4.01 o 
  -4  -8   8        0.83        4.50      2.98 o 
  -3  -8   8       27.24       31.40      3.32 o 
  -2  -8   8        0.03       -0.74      1.05 o 
  -1  -8   8       23.83       30.24      2.65 o 
   0  -8   8        1.31        1.75      1.27 o 
   1  -8   8       25.00       28.20      4.40 o 
   2  -8   8       28.81       30.10      4.08 o 
   3  -8   8       26.52       26.08      3.78 o 
   4  -8   8       18.83       29.82      4.17 o 
  -5  -7   8        4.01       10.12      2.32 o 
  -4  -7   8        0.13        1.89      1.52 o 
  -3  -7   8       41.45       43.70      3.70 o 
  -2  -7   8       11.11       15.09      2.04 o 
  -1  -7   8       11.29       11.56      1.79 o 
   0  -7   8        1.71        0.12      0.96 o 
   1  -7   8        7.87        7.17      1.73 o 
   2  -7   8        4.05        3.61      1.67 o 
   3  -7   8       37.91       49.44      8.37 o 
   4  -7   8        0.44       -0.55      1.08 o 
  -6  -6   8       15.66       20.63      3.32 o 
  -5  -6   8        1.22        3.45      3.16 o 
  -4  -6   8        4.96        5.11      1.98 o 
  -3  -6   8       83.33       81.32      3.54 o 
  -2  -6   8       15.02       10.43      1.69 o 
  -1  -6   8        3.72        4.36      1.32 o 
   0  -6   8        0.81        2.43      1.04 o 
   1  -6   8       43.29       44.54      2.65 o 
   2  -6   8        9.16        7.22      2.28 o 
   3  -6   8       75.17       72.80     11.25 o 
   4  -6   8        3.99        6.04      1.97 o 
   5  -6   8       14.46       17.96      8.25 o 
  -6  -5   8        4.21        5.72      2.66 o 
  -5  -5   8       19.97       21.74      3.54 o 
  -4  -5   8       50.75       51.17      3.65 o 
  -3  -5   8        1.64        3.96      1.31 o 
  -2  -5   8        7.15        5.96      1.36 o 
  -1  -5   8        8.56       11.02      1.68 o 
   0  -5   8        1.21        2.06      1.08 o 
   1  -5   8        0.21        2.84      1.42 o 
   2  -5   8       42.43       42.15      3.31 o 
   3  -5   8        0.07       -0.78      1.45 o 
   4  -5   8       12.71       11.27      2.64 o 
   5  -5   8        6.92        6.58      3.55 o 
  -7  -4   8        0.99        1.94      3.28 o 
  -6  -4   8       89.57       88.66      5.97 o 
  -5  -4   8       61.28       50.69      3.74 o 
  -4  -4   8       91.56       90.98      4.34 o 
  -3  -4   8      116.57      110.87      3.74 o 
  -2  -4   8      140.02      139.58      4.14 o 
  -1  -4   8        5.16        6.06      1.39 o 
   0  -4   8      216.90      199.44      4.60 o 
   1  -4   8       27.97       29.94      2.91 o 
   2  -4   8       31.87       26.19      3.66 o 
   3  -4   8       21.78       20.87      2.53 o 
   4  -4   8       38.60       37.05      3.42 o 
   5  -4   8       14.88       16.93      4.59 o 
  -7  -3   8       13.65       12.07      3.93 o 
  -6  -3   8        8.69        8.92      1.87 o 
  -5  -3   8       59.37       55.83      3.76 o 
  -4  -3   8      110.02      103.45      4.73 o 
  -3  -3   8      225.95      212.61      6.12 o 
  -2  -3   8       92.08       84.34      3.15 o 
  -1  -3   8      606.70      560.06      7.48 o 
   0  -3   8      368.32      332.59      5.53 o 
   1  -3   8       52.65       47.51      3.38 o 
   2  -3   8      141.36      130.03      5.00 o 
   3  -3   8      105.76      101.76      4.63 o 
   4  -3   8       17.30       17.60      2.49 o 
   5  -3   8       71.95       75.35      4.65 o 
  -7  -2   8       45.17       44.27      5.03 o 
  -6  -2   8       86.38       86.29      4.57 o 
  -5  -2   8       91.55       90.12      4.51 o 
  -4  -2   8      222.24      227.30      6.59 o 
  -3  -2   8      433.15      440.77      8.63 o 
  -2  -2   8      904.05      885.14      9.28 o 
  -1  -2   8      461.82      442.77      7.87 o 
   0  -2   8      262.76      258.64      6.53 o 
   1  -2   8      271.93      249.45      6.62 o 
   2  -2   8      116.44      113.04      4.75 o 
   3  -2   8      140.56      136.39      5.88 o 
   4  -2   8      101.71       95.64      5.15 o 
   5  -2   8       27.46       26.45      3.76 o 
  -7  -1   8       31.60       33.71      3.52 o 
  -6  -1   8       99.16      101.54      4.93 o 
  -5  -1   8       61.30       68.82      4.97 o 
  -4  -1   8      341.51      328.41      7.94 o 
  -3  -1   8       15.33       17.45      2.51 o 
  -2  -1   8      540.33      541.91      7.03 o 
  -1  -1   8       26.80       24.63      1.85 o 
   0  -1   8      250.75      232.02      6.14 o 
   1  -1   8        6.70        6.74      1.91 o 
   2  -1   8       64.51       67.97      5.02 o 
   3  -1   8        2.56        2.23      1.38 o 
   4  -1   8       23.78       25.36      2.92 o 
   5  -1   8        3.09        3.85      1.35 o 
  -7   0   8       10.18        8.58      2.00 o 
  -6   0   8       37.21       39.51      5.19 o 
  -5   0   8        4.71        6.11      2.05 o 
  -4   0   8       48.10       48.58      4.72 o 
  -3   0   8       75.23       73.48      3.92 o 
  -2   0   8       58.31       52.58      2.40 o 
  -1   0   8      455.36      432.93      9.48 o 
   0   0   8       30.22       24.63      2.73 o 
   1   0   8      232.49      220.81      6.38 o 
   2   0   8       23.32       22.74      2.89 o 
   3   0   8       50.95       54.72      4.12 o 
   4   0   8       25.84       26.67      3.05 o 
   5   0   8        8.89       11.44      2.33 o 
  -7   1   8        9.84        9.75      1.78 o 
  -6   1   8        2.67        4.24      1.43 o 
  -5   1   8       62.21       60.53      4.21 o 
  -4   1   8        1.48        2.84      1.34 o 
  -3   1   8      119.41      115.43      5.88 o 
  -2   1   8      224.67      223.11      4.75 o 
  -1   1   8       58.98       56.80      2.65 o 
   0   1   8      150.57      134.36      5.40 o 
   1   1   8       36.09       40.74      3.50 o 
   2   1   8       59.87       58.91      4.09 o 
   3   1   8        0.02       -0.58      1.48 o 
   4   1   8       25.64       29.52      3.20 o 
  -7   2   8       11.45       11.07      1.82 o 
  -6   2   8        0.75        1.08      1.63 o 
  -5   2   8      139.96      134.53      5.64 o 
  -4   2   8       37.69       35.07      3.46 o 
  -3   2   8       32.96       26.05      2.93 o 
  -2   2   8       30.45       29.02      2.26 o 
  -1   2   8       32.71       25.09      2.15 o 
   0   2   8      271.62      269.13      7.90 o 
   1   2   8        0.03        0.45      1.77 o 
   2   2   8       51.21       55.42      4.12 o 
   3   2   8       11.48       14.94      2.41 o 
   4   2   8        3.27        4.03      2.21 o 
  -7   3   8        1.80        2.49      1.67 o 
  -6   3   8       77.64       78.00      4.89 o 
  -5   3   8       14.21       18.78      2.73 o 
  -4   3   8       14.13       14.75      4.62 o 
  -3   3   8       22.94       20.63      2.70 o 
  -2   3   8       31.78       31.37      2.42 o 
  -1   3   8       10.62       14.71      2.32 o 
   0   3   8       26.21       27.71      3.01 o 
   1   3   8       52.10       55.40      4.05 o 
   2   3   8        4.27        3.47      1.53 o 
   3   3   8        5.00        5.25      1.46 o 
   4   3   8        8.20       12.92      2.59 o 
  -6   4   8       23.78       29.94      3.27 o 
  -5   4   8        0.22       -1.30      1.52 o 
  -4   4   8        3.65        2.68      1.58 o 
  -3   4   8       11.20        9.04      2.19 o 
  -2   4   8        1.42        2.46      1.53 o 
  -1   4   8       71.03       67.78      4.03 o 
   0   4   8      149.28      146.60      5.62 o 
   1   4   8        3.70        2.96      1.35 o 
   2   4   8       24.36       25.88      3.09 o 
   3   4   8        1.23        1.90      1.38 o 
  -6   5   8       14.43       17.95      3.24 o 
  -5   5   8        3.86        2.21      1.16 o 
  -4   5   8       11.93       15.07      2.38 o 
  -3   5   8       21.02       20.04      2.61 o 
  -2   5   8       14.03       17.08      3.03 o 
  -1   5   8        3.75        7.28      1.64 o 
   0   5   8        0.01        1.33      1.20 o 
   1   5   8       12.24       13.13      2.28 o 
   2   5   8       22.71       23.04      3.75 o 
  -5   6   8       34.16       45.32      5.08 o 
  -4   6   8       37.91       42.13      3.79 o 
  -3   6   8       64.97       69.38      4.36 o 
  -2   6   8        8.16        8.14      1.75 o 
  -1   6   8       21.27       23.00      3.09 o 
   0   6   8       30.52       37.66      3.55 o 
   1   6   8       40.47       43.98      5.00 o 
  -4   7   8        3.32        2.32      1.38 o 
  -3   7   8        7.96        8.18      1.62 o 
  -2   7   8        3.25       -0.11      1.52 o 
  -1   7   8        4.12        4.68      1.38 o 
   0   7   8        0.06        0.35      1.34 o 
  -3  -9   9       10.47        7.16      2.74 o 
  -2  -9   9        3.92        5.35      1.47 o 
  -1  -9   9        3.14        3.73      1.50 o 
   0  -9   9        0.90        2.91      1.06 o 
   1  -9   9        4.82        4.31      1.58 o 
   2  -9   9        1.34        2.16      1.39 o 
  -4  -8   9       14.19       13.37      2.86 o 
  -3  -8   9       15.84       18.38      2.53 o 
  -2  -8   9       11.70       11.87      2.11 o 
  -1  -8   9       10.52       10.34      2.01 o 
   0  -8   9        5.63        6.89      1.57 o 
   1  -8   9       20.58       20.81      3.39 o 
   2  -8   9       53.83       53.77      5.45 o 
   3  -8   9        2.94        1.75      1.47 o 
  -5  -7   9        0.00        0.26      1.20 o 
  -4  -7   9       43.47       41.79      4.93 o 
  -3  -7   9        2.21        3.23      1.92 o 
  -2  -7   9      128.34      121.16      4.41 o 
  -1  -7   9        3.44        3.17      1.22 o 
   0  -7   9      112.05      108.12      4.02 o 
   1  -7   9       10.65       12.86      2.78 o 
   2  -7   9       61.74       61.20      5.65 o 
   3  -7   9        8.28        8.87      4.26 o 
  -5  -6   9        4.81        3.47      2.06 o 
  -4  -6   9       18.10       21.45      4.88 o 
  -3  -6   9       49.25       53.11      5.87 o 
  -2  -6   9        6.78        7.88      1.79 o 
  -1  -6   9        0.16        1.21      0.99 o 
   0  -6   9       21.91       17.91      2.54 o 
   1  -6   9        0.32        1.65      1.13 o 
   2  -6   9        9.98        6.98      2.25 o 
   3  -6   9       14.60       21.26      3.36 o 
   4  -6   9        3.40        2.92      1.36 o 
  -6  -5   9       12.16       15.88      2.89 o 
  -5  -5   9        3.98        0.98      1.57 o 
  -4  -5   9       19.74       17.59      2.52 o 
  -3  -5   9        1.43        0.06      1.05 o 
  -2  -5   9       10.39       10.51      1.66 o 
  -1  -5   9        5.31        6.89      1.44 o 
   0  -5   9        3.70        6.67      1.73 o 
   1  -5   9        0.78        2.75      2.13 o 
   2  -5   9       37.43       43.89      4.26 o 
   3  -5   9        0.83        0.17      1.20 o 
   4  -5   9        3.27        4.35      1.66 o 
  -6  -4   9       28.47       28.73      4.20 o 
  -5  -4   9        3.91        3.24      1.40 o 
  -4  -4   9        1.11        1.85      2.54 o 
  -3  -4   9       21.27       20.48      2.61 o 
  -2  -4   9        0.23       -0.43      0.83 o 
  -1  -4   9        3.39        4.24      1.09 o 
   0  -4   9       10.20        8.53      1.88 o 
   1  -4   9       20.25       18.90      2.51 o 
   2  -4   9        1.87        2.34      1.18 o 
   3  -4   9        0.56       -0.93      0.96 o 
   4  -4   9       17.51       15.48      2.79 o 
  -7  -3   9        0.46        0.60      1.43 o 
  -6  -3   9       25.19       25.57      3.07 o 
  -5  -3   9        0.03        0.14      1.84 o 
  -4  -3   9       15.57       17.84      2.49 o 
  -3  -3   9       19.53       20.71      2.71 o 
  -2  -3   9       45.77       48.55      2.55 o 
  -1  -3   9      196.07      179.16      4.52 o 
   0  -3   9       31.34       26.03      3.63 o 
   1  -3   9        9.80        5.78      1.73 o 
   2  -3   9        1.28        1.50      1.18 o 
   3  -3   9        0.01        0.79      0.95 o 
   4  -3   9        0.19        0.63      0.90 o 
  -7  -2   9        0.62        2.04      1.42 o 
  -6  -2   9       17.19       19.63      2.72 o 
  -5  -2   9       61.38       53.66      4.08 o 
  -4  -2   9       17.18       16.73      2.48 o 
  -3  -2   9      143.06      131.07      5.07 o 
  -2  -2   9      106.61       92.80      3.25 o 
  -1  -2   9      579.41      529.84      9.43 o 
   0  -2   9        7.31        8.86      2.02 o 
   1  -2   9      361.23      350.68     10.81 o 
   2  -2   9       45.80       52.90      3.96 o 
   3  -2   9      151.95      136.50      5.62 o 
   4  -2   9       76.65       77.73      4.53 o 
  -7  -1   9       11.29       10.33      2.85 o 
  -6  -1   9        0.05        0.76      1.02 o 
  -5  -1   9        4.35        4.11      1.61 o 
  -4  -1   9       48.20       44.17      3.66 o 
  -3  -1   9      203.27      200.81      8.43 o 
  -2  -1   9       94.04       85.06      3.96 o 
  -1  -1   9      318.15      301.90      7.20 o 
   0  -1   9       55.53       53.70      3.55 o 
   1  -1   9      214.39      218.76      6.70 o 
   2  -1   9       11.40        9.21      2.10 o 
   3  -1   9      229.98      223.52      7.26 o 
   4  -1   9        0.10       -0.19      0.95 o 
  -7   0   9       23.36       19.78      3.11 o 
  -6   0   9        5.09        5.36      1.77 o 
  -5   0   9       32.89       32.30      3.42 o 
  -4   0   9        2.06        3.46      1.27 o 
  -3   0   9       98.06      100.97      4.58 o 
  -2   0   9        4.16        5.49      2.80 o 
  -1   0   9      290.34      281.89      9.90 o 
   0   0   9        7.22        6.41      1.80 o 
   1   0   9      313.22      295.07      7.82 o 
   2   0   9      131.89      132.80      5.68 o 
   3   0   9       77.26       81.25      6.19 o 
   4   0   9       32.13       36.70      3.61 o 
  -7   1   9        4.69        6.50      1.53 o 
  -6   1   9        0.08        0.06      1.22 o 
  -5   1   9       84.10       76.30      4.59 o 
  -4   1   9        2.90        0.61      2.29 o 
  -3   1   9      119.19      112.73      4.84 o 
  -2   1   9       92.71       83.34      4.06 o 
  -1   1   9       89.59       83.99      4.12 o 
   0   1   9      144.64      137.23      6.98 o 
   1   1   9        0.93        0.90      1.20 o 
   2   1   9       57.11       66.35      4.32 o 
   3   1   9        6.01        6.06      1.40 o 
   4   1   9       52.52       58.59      4.61 o 
  -7   2   9        3.67        6.03      2.01 o 
  -6   2   9       11.62       11.92      2.12 o 
  -5   2   9        4.76        8.76      1.94 o 
  -4   2   9       22.83       23.31      2.92 o 
  -3   2   9       22.77       20.09      2.73 o 
  -2   2   9       40.85       39.69      3.38 o 
  -1   2   9       24.04       23.12      2.80 o 
   0   2   9      215.32      198.64      6.45 o 
   1   2   9       71.94       65.29      4.43 o 
   2   2   9       83.72       79.45      4.42 o 
   3   2   9      102.24      115.04      5.50 o 
  -6   3   9       33.66       30.58      3.81 o 
  -5   3   9       81.26       75.91      8.29 o 
  -4   3   9       36.68       35.52      3.58 o 
  -3   3   9       33.90       33.18      3.34 o 
  -2   3   9      114.73       97.58      6.62 o 
  -1   3   9      128.98      112.85      4.96 o 
   0   3   9       85.11       83.04      4.53 o 
   1   3   9       96.66       91.50      4.73 o 
   2   3   9       11.47        6.43      2.79 o 
   3   3   9       19.94       17.47      3.20 o 
  -6   4   9       17.44       24.26      2.93 o 
  -5   4   9        3.04        4.13      1.43 o 
  -4   4   9        0.49        0.88      1.08 o 
  -3   4   9       37.05       34.51      3.35 o 
  -2   4   9        0.23        0.45      1.33 o 
  -1   4   9       96.36       90.42      5.57 o 
   0   4   9       31.19       31.80      3.41 o 
   1   4   9       30.82       31.12      3.36 o 
   2   4   9        1.76        1.21      1.75 o 
  -5   5   9        2.46        5.17      2.38 o 
  -4   5   9        8.76       12.09      2.21 o 
  -3   5   9        4.73        6.45      1.54 o 
  -2   5   9        9.53       10.33      2.08 o 
  -1   5   9       34.33       41.84      5.21 o 
   0   5   9        1.28        1.90      1.11 o 
   1   5   9        1.88        3.39      1.59 o 
  -4   6   9        4.80        8.69      1.56 o 
  -3   6   9       25.31       29.01      3.82 o 
  -2   6   9       29.53       37.02      4.28 o 
  -1   6   9        5.73       10.01      1.93 o 
  -1  -9  10       20.57       23.72      3.14 o 
   0  -9  10        1.88        4.94      1.87 o 
  -3  -8  10       13.73       15.46      2.87 o 
  -2  -8  10       15.64       22.39      2.67 o 
  -1  -8  10        0.57        1.87      1.46 o 
   0  -8  10        1.23        1.50      2.75 o 
   1  -8  10        4.07        6.26      4.43 o 
   2  -8  10       17.76       20.35      4.77 o 
  -4  -7  10        3.38        5.89      1.87 o 
  -3  -7  10        9.58        9.94      2.98 o 
  -2  -7  10        1.31        3.39      1.27 o 
  -1  -7  10        1.88        1.80      1.41 o 
   0  -7  10       13.10       17.89      3.02 o 
   1  -7  10       33.94       32.66      4.30 o 
   2  -7  10        8.48        8.73      2.75 o 
  -5  -6  10       36.27       42.58      5.00 o 
  -4  -6  10        0.13        1.62      1.28 o 
  -3  -6  10       71.85       72.83      4.40 o 
  -2  -6  10        4.18        3.18      1.24 o 
  -1  -6  10       32.41       33.89      3.37 o 
   0  -6  10        8.55        9.28      2.06 o 
   1  -6  10       23.69       22.56      2.66 o 
   2  -6  10        9.25       19.13      4.52 o 
   3  -6  10       26.55       23.57      3.66 o 
  -5  -5  10        5.06        6.12      1.82 o 
  -4  -5  10       29.07       28.24      4.77 o 
  -3  -5  10        0.82        3.86      1.43 o 
  -2  -5  10       22.23       22.36      2.28 o 
  -1  -5  10       15.47       14.87      2.43 o 
   0  -5  10       48.48       47.97      3.76 o 
   1  -5  10        0.14        1.67      1.21 o 
   2  -5  10       46.49       53.38      4.03 o 
   3  -5  10        0.63        1.46      2.40 o 
  -6  -4  10       12.83       12.82      2.86 o 
  -5  -4  10        0.90        2.98      1.22 o 
  -4  -4  10        4.92        7.70      1.88 o 
  -3  -4  10        0.00       -1.12      1.02 o 
  -2  -4  10       13.87       16.07      2.40 o 
  -1  -4  10        5.26        3.67      1.66 o 
   0  -4  10        3.16        2.06      1.28 o 
   1  -4  10       17.67       16.25      2.43 o 
   2  -4  10        8.64        7.13      1.67 o 
   3  -4  10        6.41        6.02      1.57 o 
  -6  -3  10        0.17        1.84      1.01 o 
  -5  -3  10       26.10       27.09      3.08 o 
  -4  -3  10        0.09        0.54      1.38 o 
  -3  -3  10      123.63      117.82      5.02 o 
  -2  -3  10        0.65        0.79      1.19 o 
  -1  -3  10      215.48      201.68      6.31 o 
   0  -3  10       55.51       49.68      3.78 o 
   1  -3  10       29.04       26.48      3.00 o 
   2  -3  10       30.21       28.12      3.09 o 
   3  -3  10       42.59       46.54      4.00 o 
  -6  -2  10       17.41       16.08      2.45 o 
  -5  -2  10      144.10      141.69      5.84 o 
  -4  -2  10       31.57       37.64      3.60 o 
  -3  -2  10      220.09      215.28      6.61 o 
  -2  -2  10      114.24      109.80      6.58 o 
  -1  -2  10       90.26       92.86      4.39 o 
   0  -2  10        8.61       11.19      2.06 o 
   1  -2  10       44.55       46.57      3.91 o 
   2  -2  10       22.98       27.14      3.12 o 
   3  -2  10        6.12        6.81      1.54 o 
  -6  -1  10       12.61       11.02      2.02 o 
  -5  -1  10       55.17       52.56      4.21 o 
  -4  -1  10       41.65       48.08      4.54 o 
  -3  -1  10       16.61       19.18      2.51 o 
  -2  -1  10       65.79       62.65      5.72 o 
  -1  -1  10        0.11        1.24      1.18 o 
   0  -1  10       11.66        9.14      2.00 o 
   1  -1  10        7.55        5.97      1.77 o 
   2  -1  10        7.08        6.86      1.95 o 
   3  -1  10       36.27       46.45      4.19 o 
  -6   0  10        8.92        9.01      1.76 o 
  -5   0  10        2.90        3.97      1.45 o 
  -4   0  10       22.43       26.86      3.10 o 
  -3   0  10       35.11       37.30      3.29 o 
  -2   0  10        4.25        7.09      2.75 o 
  -1   0  10       32.46       41.17      3.44 o 
   0   0  10       21.19       23.65      2.77 o 
   1   0  10       37.36       35.67      3.53 o 
   2   0  10       20.32       18.00      2.59 o 
   3   0  10        1.65        3.84      1.03 o 
  -6   1  10        0.47        2.16      1.74 o 
  -5   1  10       67.73       78.88      4.74 o 
  -4   1  10       18.83       19.89      2.62 o 
  -3   1  10       38.03       41.73      3.62 o 
  -2   1  10       34.96       35.22      4.67 o 
  -1   1  10       94.93       98.05      4.59 o 
   0   1  10       98.79       92.42      4.62 o 
   1   1  10        2.83        3.81      1.43 o 
   2   1  10       31.65       36.26      3.57 o 
   3   1  10        5.38        4.32      1.37 o 
  -6   2  10       24.67       27.81      3.20 o 
  -5   2  10        1.51        5.49      1.36 o 
  -4   2  10        0.44        1.24      1.36 o 
  -3   2  10        2.99        3.48      2.08 o 
  -2   2  10       13.29       18.03      3.44 o 
  -1   2  10        3.11        3.35      1.91 o 
   0   2  10       50.42       58.13      4.29 o 
   1   2  10        1.58        0.95      1.69 o 
   2   2  10        1.79        2.85      1.80 o 
  -5   3  10        2.39        1.41      1.10 o 
  -4   3  10        7.22        7.12      1.79 o 
  -3   3  10        0.01        2.28      1.67 o 
  -2   3  10        9.23        6.74      2.36 o 
  -1   3  10       54.46       57.91      5.56 o 
   0   3  10       30.29       28.79      3.18 o 
   1   3  10       19.13       23.67      2.92 o 
  -5   4  10        0.01        0.59      1.75 o 
  -4   4  10        8.77        9.82      3.02 o 
  -3   4  10        1.65        2.35      1.40 o 
  -2   4  10       32.64       31.15      4.16 o 
  -1   4  10        2.69        1.57      3.80 o 
   0   4  10       20.38       17.36      2.45 o 
   1   4  10       18.44       17.51      2.71 o 
  -3   5  10       24.64       32.80      4.14 o 
  -2   5  10        3.38        4.61      1.35 o 
  -1   5  10       38.67       37.34      4.55 o 
  -1  -8  11        3.06        3.71      1.73 o 
  -3  -7  11       28.77       27.06      3.83 o 
  -2  -7  11        1.97        2.15      2.09 o 
  -1  -7  11        4.77        9.66      2.84 o 
   0  -7  11        2.57        2.94      1.51 o 
   1  -7  11       20.91       22.24      3.30 o 
  -4  -6  11        1.51        1.86      3.28 o 
  -3  -6  11       27.84       37.19      3.67 o 
  -2  -6  11        1.72        2.01      2.57 o 
  -1  -6  11       13.19       19.57      2.65 o 
   0  -6  11        0.81        2.11      1.30 o 
   1  -6  11        8.46       10.76      2.21 o 
   2  -6  11        7.42        4.30      1.89 o 
  -5  -5  11        7.70       12.22      2.53 o 
  -4  -5  11       17.30       15.41      2.41 o 
  -3  -5  11       16.98       24.94      3.02 o 
  -2  -5  11       10.69       13.75      5.65 o 
  -1  -5  11       36.48       42.12      3.73 o 
   0  -5  11       40.21       38.65      3.76 o 
   1  -5  11        7.78        7.32      1.56 o 
   2  -5  11       11.98       14.68      2.74 o 
  -5  -4  11        1.42        2.06      1.18 o 
  -4  -4  11       26.60       32.72      3.40 o 
  -3  -4  11        6.56        8.28      1.75 o 
  -2  -4  11      114.36      113.95      9.73 o 
  -1  -4  11       85.89       83.92      4.50 o 
   0  -4  11        0.07        0.13      1.63 o 
   1  -4  11       22.41       31.07      5.48 o 
   2  -4  11        0.30       -1.01      1.88 o 
  -5  -3  11        0.01        2.45      2.87 o 
  -4  -3  11       48.76       54.64      4.21 o 
  -3  -3  11       40.15       44.31      5.25 o 
  -2  -3  11       21.90       27.10      4.23 o 
  -1  -3  11       12.92       15.53      3.35 o 
   0  -3  11       12.39       12.23      2.12 o 
   1  -3  11        0.75        1.79      2.02 o 
   2  -3  11        1.33        1.96      1.44 o 
  -6  -2  11        2.09        4.16      3.21 o 
  -5  -2  11        0.06        1.39      1.43 o 
  -4  -2  11       46.87       43.03      3.83 o 
  -3  -2  11        0.14        4.79      2.32 o 
  -2  -2  11      104.41      102.23      8.48 o 
  -1  -2  11        0.72        0.92      1.87 o 
   0  -2  11       46.56       50.00      4.01 o 
   1  -2  11        0.00        0.50      1.10 o 
   2  -2  11       45.79       44.27      4.01 o 
  -6  -1  11        4.16        6.73      1.93 o 
  -5  -1  11        5.24        7.14      1.80 o 
  -4  -1  11       14.29       18.67      2.66 o 
  -3  -1  11        6.41        4.33      2.96 o 
  -2  -1  11       72.84       79.12      6.43 o 
  -1  -1  11       11.08       10.39      2.91 o 
   0  -1  11       57.76       54.56      4.18 o 
   1  -1  11       33.74       31.99      3.40 o 
   2  -1  11        0.04        0.24      1.37 o 
  -5   0  11       14.69       13.31      2.47 o 
  -4   0  11        4.75        8.97      2.63 o 
  -3   0  11       61.30       63.92      6.34 o 
  -2   0  11       32.89       41.26      5.13 o 
  -1   0  11       50.43       54.03      8.26 o 
   0   0  11        3.31        2.76      1.96 o 
   1   0  11       24.10       27.20      3.06 o 
   2   0  11       17.50       19.88      2.56 o 
  -5   1  11        3.40        6.97      1.36 o 
  -4   1  11       18.46       19.45      3.99 o 
  -3   1  11        6.99        5.09      2.01 o 
  -2   1  11       12.47       14.83      3.26 o 
  -1   1  11        8.57        8.73      3.90 o 
   0   1  11       61.89       66.15      9.53 o 
   1   1  11        0.08        1.19      0.96 o 
  -5   2  11       46.24       48.72      4.30 o 
  -4   2  11       10.13       14.47      3.70 o 
  -3   2  11       24.27       27.76      3.99 o 
  -2   2  11       42.76       45.76      5.19 o 
  -1   2  11       37.06       40.13      4.85 o 
   0   2  11       69.04       61.66      6.03 o 
   1   2  11       29.56       32.08      3.41 o 
  -4   3  11        7.66        6.31      1.98 o 
  -3   3  11        4.33        9.39      2.66 o 
  -2   3  11        0.08        1.84      1.29 o 
  -1   3  11       39.01       41.49      5.37 o 
   0   3  11       16.78       20.50      3.23 o 
  -2  -6  12       15.45       20.38      3.97 o 
  -1  -6  12       22.64       27.31      3.91 o 
   0  -6  12       41.89       46.91      4.45 o 
  -3  -5  12       14.31       14.33      3.24 o 
  -2  -5  12       61.60       73.10      6.28 o 
  -1  -5  12       25.47       35.47      4.68 o 
   0  -5  12       71.37       78.50      6.05 o 
  -4  -4  12       21.35       30.04      6.67 o 
  -3  -4  12        8.55       11.05      2.68 o 
  -2  -4  12      104.14      106.86      6.86 o 
  -1  -4  12       88.88       84.92      6.33 o 
   0  -4  12        1.30        3.61      1.26 o 
   1  -4  12       18.21       19.79      2.51 o 
  -4  -3  12        0.08        2.30      2.19 o 
  -3  -3  12       46.49       43.70      5.80 o 
  -2  -3  12       20.68       19.85      3.50 o 
  -1  -3  12       18.53       27.08      3.95 o 
   0  -3  12        3.75        5.92      1.50 o 
   1  -3  12       19.27       23.62      2.90 o 
  -4  -2  12        7.95        9.15      2.51 o 
  -3  -2  12        0.17        0.76      1.53 o 
  -2  -2  12       29.06       32.38      4.61 o 
  -1  -2  12        2.91        4.94      2.72 o 
   0  -2  12       31.39       37.69      4.91 o 
   1  -2  12        0.02        0.95      1.34 o 
  -4  -1  12        0.12        2.49      1.54 o 
  -3  -1  12       29.46       44.35      5.21 o 
  -2  -1  12       14.21       19.18      4.92 o 
  -1  -1  12       34.71       46.46      5.24 o 
   0  -1  12       59.03       66.17      6.15 o 
   1  -1  12       79.30       79.73      7.16 o 
  -4   0  12        1.36        4.01      4.02 o 
  -3   0  12       18.50       26.41      3.97 o 
  -2   0  12        2.96        7.02      2.04 o 
  -1   0  12       28.85       33.03      4.43 o 
   0   0  12        0.72        1.32      1.21 o 
  -4   1  12        7.25       11.80      2.47 o 
  -3   1  12        2.66        6.34      2.01 o 
  -2   1  12        3.25       10.44      3.33 o 
  -1   1  12        4.69        9.81      2.09 o 
   0   1  12       19.50       29.74      4.05 o 
  -2   2  12        2.02        4.93      1.58 o 
                                                 
